# Supplementary material for: Characterization of the hemodynamic response function in white matter tracts for event-related fMRI
Source: Nat Commun. 2019 Mar 8;10:1140. doi: 10.1038/s41467-019-09076-2 (PMC6408456; doi:10.1038/s41467-019-09076-2)
Supplement: Supplementary file 3 — Source Data [file 41467_2019_9076_MOESM3_ESM.xlsx]

## Sheet: Fig 3
panel 1	ACC	x_axis	0	0.0703518	0.140704	0.211055	0.281407	0.351759	0.422111	0.492462	0.562814	0.633166	0.703518	0.773869	0.844221	0.914573	0.984925	1.05528	1.12563	1.19598	1.26633	1.33668	1.40704	1.47739	1.54774	1.61809	1.68844	1.75879	1.82915	1.8995	1.96985	2.0402	2.11055	2.1809	2.25126	2.32161	2.39196	2.46231	2.53266	2.60302	2.67337	2.74372	2.81407	2.88442	2.95477	3.02513	3.09548	3.16583	3.23618
		y_axis	-0.0493109	-0.0548547	-0.0599932	-0.0647334	-0.0690826	-0.0730479	-0.0766365	-0.0798556	-0.0827123	-0.0852138	-0.0873673	-0.0891799	-0.0906588	-0.0918113	-0.0926444	-0.0931653	-0.0933813	-0.0932994	-0.0929269	-0.0922709	-0.0913386	-0.0901372	-0.0886739	-0.0869557	-0.08499	-0.0827838	-0.0803443	-0.0776788	-0.0747943	-0.0716981	-0.0683973	-0.064899	-0.0612106	-0.0573391	-0.0532917	-0.0490756	-0.0446979	-0.0401659	-0.0354867	-0.0306674	-0.0257153	-0.0206375	-0.0154412	-0.0101336	-0.00472176	0.00078705	0.00638568
	Tract ACC to Fron_L	x_axis	0	0.0703518	0.140704	0.211055	0.281407	0.351759	0.422111	0.492462	0.562814	0.633166	0.703518	0.773869	0.844221	0.914573	0.984925	1.05528	1.12563	1.19598	1.26633	1.33668	1.40704	1.47739	1.54774	1.61809	1.68844	1.75879	1.82915	1.8995	1.96985	2.0402	2.11055	2.1809	2.25126	2.32161	2.39196	2.46231	2.53266	2.60302	2.67337	2.74372	2.81407	2.88442	2.95477	3.02513	3.09548	3.16583	3.23618
		y_axis	-0.025705	-0.0252652	-0.0248226	-0.0243774	-0.0239297	-0.0234797	-0.0230276	-0.0225736	-0.0221179	-0.0216607	-0.0212021	-0.0207424	-0.0202817	-0.0198203	-0.0193582	-0.0188958	-0.0184332	-0.0179705	-0.017508	-0.0170459	-0.0165843	-0.0161234	-0.0156635	-0.0152046	-0.0147471	-0.014291	-0.0138367	-0.0133841	-0.0129337	-0.0124854	-0.0120396	-0.0115964	-0.011156	-0.0107186	-0.0102843	-0.00985345	-0.00942613	-0.00900255	-0.00858289	-0.00816735	-0.00775611	-0.00734937	-0.0069473	-0.00655011	-0.00615797	-0.00577108	-0.00538962
	Fron_L	x_axis	0	0.0703518	0.140704	0.211055	0.281407	0.351759	0.422111	0.492462	0.562814	0.633166	0.703518	0.773869	0.844221	0.914573	0.984925	1.05528	1.12563	1.19598	1.26633	1.33668	1.40704	1.47739	1.54774	1.61809	1.68844	1.75879	1.82915	1.8995	1.96985	2.0402	2.11055	2.1809	2.25126	2.32161	2.39196	2.46231	2.53266	2.60302	2.67337	2.74372	2.81407	2.88442	2.95477	3.02513	3.09548	3.16583	3.23618
		y_axis	-0.0684426	-0.0748445	-0.0807881	-0.0862816	-0.0913331	-0.0959509	-0.100143	-0.103918	-0.107283	-0.110247	-0.112818	-0.115005	-0.116814	-0.118255	-0.119336	-0.120065	-0.120449	-0.120498	-0.120219	-0.11962	-0.11871	-0.117497	-0.115988	-0.114193	-0.112119	-0.109774	-0.107167	-0.104305	-0.101198	-0.0978521	-0.0942767	-0.0904797	-0.0864692	-0.0822533	-0.0778403	-0.0732382	-0.0684553	-0.0634997	-0.0583796	-0.053103	-0.0476783	-0.0421135	-0.0364168	-0.0305963	-0.0246603	-0.0186169	-0.0124742
panel 2	ACC	x_axis	0	0.0703518	0.140704	0.211055	0.281407	0.351759	0.422111	0.492462	0.562814	0.633166	0.703518	0.773869	0.844221	0.914573	0.984925	1.05528	1.12563	1.19598	1.26633	1.33668	1.40704	1.47739	1.54774	1.61809	1.68844	1.75879	1.82915	1.8995	1.96985	2.0402	2.11055	2.1809	2.25126	2.32161	2.39196	2.46231	2.53266	2.60302	2.67337	2.74372	2.81407	2.88442	2.95477	3.02513	3.09548	3.16583	3.23618
		y_axis	-0.0493109	-0.0548547	-0.0599932	-0.0647334	-0.0690826	-0.0730479	-0.0766365	-0.0798556	-0.0827123	-0.0852138	-0.0873673	-0.0891799	-0.0906588	-0.0918113	-0.0926444	-0.0931653	-0.0933813	-0.0932994	-0.0929269	-0.0922709	-0.0913386	-0.0901372	-0.0886739	-0.0869557	-0.08499	-0.0827838	-0.0803443	-0.0776788	-0.0747943	-0.0716981	-0.0683973	-0.064899	-0.0612106	-0.0573391	-0.0532917	-0.0490756	-0.0446979	-0.0401659	-0.0354867	-0.0306674	-0.0257153	-0.0206375	-0.0154412	-0.0101336	-0.00472176	0.00078705	0.00638568
	Tract ACC to Fron_R	x_axis	0	0.0703518	0.140704	0.211055	0.281407	0.351759	0.422111	0.492462	0.562814	0.633166	0.703518	0.773869	0.844221	0.914573	0.984925	1.05528	1.12563	1.19598	1.26633	1.33668	1.40704	1.47739	1.54774	1.61809	1.68844	1.75879	1.82915	1.8995	1.96985	2.0402	2.11055	2.1809	2.25126	2.32161	2.39196	2.46231	2.53266	2.60302	2.67337	2.74372	2.81407	2.88442	2.95477	3.02513	3.09548	3.16583	3.23618
		y_axis	-0.00283651	-0.00235135	-0.00197901	-0.00171559	-0.00155721	-0.00149999	-0.00154003	-0.00167346	-0.00189638	-0.00220491	-0.00259517	-0.00306326	-0.0036053	-0.00421741	-0.0048957	-0.00563628	-0.00643527	-0.00728878	-0.00819292	-0.00914382	-0.0101376	-0.0111703	-0.0122381	-0.0133372	-0.0144635	-0.0156133	-0.0167826	-0.0179676	-0.0191644	-0.020369	-0.0215777	-0.0227864	-0.0239914	-0.0251888	-0.0263746	-0.027545	-0.028696	-0.0298239	-0.0309247	-0.0319945	-0.0330294	-0.0340256	-0.0349792	-0.0358863	-0.0367429	-0.0375453	-0.0382895
	Fron_R	x_axis	0	0.0703518	0.140704	0.211055	0.281407	0.351759	0.422111	0.492462	0.562814	0.633166	0.703518	0.773869	0.844221	0.914573	0.984925	1.05528	1.12563	1.19598	1.26633	1.33668	1.40704	1.47739	1.54774	1.61809	1.68844	1.75879	1.82915	1.8995	1.96985	2.0402	2.11055	2.1809	2.25126	2.32161	2.39196	2.46231	2.53266	2.60302	2.67337	2.74372	2.81407	2.88442	2.95477	3.02513	3.09548	3.16583	3.23618
		y_axis	-0.0575836	-0.0630526	-0.0681697	-0.0729399	-0.077368	-0.0814589	-0.0852174	-0.0886484	-0.0917567	-0.0945472	-0.0970247	-0.0991942	-0.10106	-0.102628	-0.103903	-0.104888	-0.10559	-0.106013	-0.106162	-0.106041	-0.105657	-0.105012	-0.104113	-0.102964	-0.101571	-0.0999368	-0.0980677	-0.0959682	-0.0936433	-0.0910976	-0.0883361	-0.0853637	-0.0821852	-0.0788055	-0.0752293	-0.0714617	-0.0675073	-0.0633712	-0.0590581	-0.0545729	-0.0499205	-0.0451057	-0.0401334	-0.0350084	-0.0297356	-0.0243198	-0.018766
panel 3	ACC	x_axis	0	0.0703518	0.140704	0.211055	0.281407	0.351759	0.422111	0.492462	0.562814	0.633166	0.703518	0.773869	0.844221	0.914573	0.984925	1.05528	1.12563	1.19598	1.26633	1.33668	1.40704	1.47739	1.54774	1.61809	1.68844	1.75879	1.82915	1.8995	1.96985	2.0402	2.11055	2.1809	2.25126	2.32161	2.39196	2.46231	2.53266	2.60302	2.67337	2.74372	2.81407	2.88442	2.95477	3.02513	3.09548	3.16583	3.23618
		y_axis	-0.0493109	-0.0548547	-0.0599932	-0.0647334	-0.0690826	-0.0730479	-0.0766365	-0.0798556	-0.0827123	-0.0852138	-0.0873673	-0.0891799	-0.0906588	-0.0918113	-0.0926444	-0.0931653	-0.0933813	-0.0932994	-0.0929269	-0.0922709	-0.0913386	-0.0901372	-0.0886739	-0.0869557	-0.08499	-0.0827838	-0.0803443	-0.0776788	-0.0747943	-0.0716981	-0.0683973	-0.064899	-0.0612106	-0.0573391	-0.0532917	-0.0490756	-0.0446979	-0.0401659	-0.0354867	-0.0306674	-0.0257153	-0.0206375	-0.0154412	-0.0101336	-0.00472176	0.00078705	0.00638568
	Tract ACC to Insular_L	x_axis	0	0.0703518	0.140704	0.211055	0.281407	0.351759	0.422111	0.492462	0.562814	0.633166	0.703518	0.773869	0.844221	0.914573	0.984925	1.05528	1.12563	1.19598	1.26633	1.33668	1.40704	1.47739	1.54774	1.61809	1.68844	1.75879	1.82915	1.8995	1.96985	2.0402	2.11055	2.1809	2.25126	2.32161	2.39196	2.46231	2.53266	2.60302	2.67337	2.74372	2.81407	2.88442	2.95477	3.02513	3.09548	3.16583	3.23618
		y_axis	-0.0280657	-0.0291978	-0.0302253	-0.0311508	-0.0319769	-0.032706	-0.0333407	-0.0338837	-0.0343373	-0.0347043	-0.0349872	-0.0351884	-0.0353106	-0.0353563	-0.035328	-0.0352284	-0.03506	-0.0348253	-0.0345269	-0.0341673	-0.0337491	-0.0332748	-0.032747	-0.0321683	-0.0315412	-0.0308682	-0.030152	-0.029395	-0.0285999	-0.0277691	-0.0269052	-0.0260109	-0.0250885	-0.0241408	-0.0231702	-0.0221792	-0.0211706	-0.0201467	-0.0191102	-0.0180636	-0.0170095	-0.0159504	-0.0148889	-0.0138275	-0.0127688	-0.0117153	-0.0106696
	Insular_L	x_axis	0	0.0703518	0.140704	0.211055	0.281407	0.351759	0.422111	0.492462	0.562814	0.633166	0.703518	0.773869	0.844221	0.914573	0.984925	1.05528	1.12563	1.19598	1.26633	1.33668	1.40704	1.47739	1.54774	1.61809	1.68844	1.75879	1.82915	1.8995	1.96985	2.0402	2.11055	2.1809	2.25126	2.32161	2.39196	2.46231	2.53266	2.60302	2.67337	2.74372	2.81407	2.88442	2.95477	3.02513	3.09548	3.16583	3.23618
		y_axis	-0.0501799	-0.0569503	-0.0632724	-0.0691533	-0.0746002	-0.0796202	-0.0842205	-0.0884082	-0.0921905	-0.0955745	-0.0985673	-0.101176	-0.103408	-0.10527	-0.10677	-0.107914	-0.10871	-0.109164	-0.109285	-0.109078	-0.108552	-0.107714	-0.10657	-0.105127	-0.103394	-0.101376	-0.0990816	-0.0965173	-0.0936904	-0.0906081	-0.0872774	-0.0837056	-0.0798997	-0.0758669	-0.0716143	-0.0671492	-0.0624785	-0.0576095	-0.0525494	-0.0473052	-0.0418841	-0.0362932	-0.0305397	-0.0246307	-0.0185734	-0.0123749	-0.0060423
panel 4	ACC	x_axis	0	0.0703518	0.140704	0.211055	0.281407	0.351759	0.422111	0.492462	0.562814	0.633166	0.703518	0.773869	0.844221	0.914573	0.984925	1.05528	1.12563	1.19598	1.26633	1.33668	1.40704	1.47739	1.54774	1.61809	1.68844	1.75879	1.82915	1.8995	1.96985	2.0402	2.11055	2.1809	2.25126	2.32161	2.39196	2.46231	2.53266	2.60302	2.67337	2.74372	2.81407	2.88442	2.95477	3.02513	3.09548	3.16583	3.23618
		y_axis	-0.0493109	-0.0548547	-0.0599932	-0.0647334	-0.0690826	-0.0730479	-0.0766365	-0.0798556	-0.0827123	-0.0852138	-0.0873673	-0.0891799	-0.0906588	-0.0918113	-0.0926444	-0.0931653	-0.0933813	-0.0932994	-0.0929269	-0.0922709	-0.0913386	-0.0901372	-0.0886739	-0.0869557	-0.08499	-0.0827838	-0.0803443	-0.0776788	-0.0747943	-0.0716981	-0.0683973	-0.064899	-0.0612106	-0.0573391	-0.0532917	-0.0490756	-0.0446979	-0.0401659	-0.0354867	-0.0306674	-0.0257153	-0.0206375	-0.0154412	-0.0101336	-0.00472176	0.00078705	0.00638568
	Tract ACC to Insular_R	x_axis	0	0.0703518	0.140704	0.211055	0.281407	0.351759	0.422111	0.492462	0.562814	0.633166	0.703518	0.773869	0.844221	0.914573	0.984925	1.05528	1.12563	1.19598	1.26633	1.33668	1.40704	1.47739	1.54774	1.61809	1.68844	1.75879	1.82915	1.8995	1.96985	2.0402	2.11055	2.1809	2.25126	2.32161	2.39196	2.46231	2.53266	2.60302	2.67337	2.74372	2.81407	2.88442	2.95477	3.02513	3.09548	3.16583	3.23618
		y_axis	-0.00734356	-0.00658205	-0.00595017	-0.0054436	-0.00505804	-0.00478917	-0.00463267	-0.00458422	-0.00463953	-0.00479426	-0.00504411	-0.00538475	-0.00581189	-0.00632119	-0.00690835	-0.00756905	-0.00829898	-0.00909382	-0.00994925	-0.010861	-0.0118247	-0.012836	-0.0138907	-0.0149844	-0.0161128	-0.0172716	-0.0184565	-0.0196632	-0.0208873	-0.0221245	-0.0233706	-0.0246211	-0.0258719	-0.0271185	-0.0283567	-0.0295822	-0.0307906	-0.0319776	-0.0331389	-0.0342702	-0.0353671	-0.0364255	-0.0374408	-0.038409	-0.0393255	-0.0401861	-0.0409865
	Insular_R	x_axis	0	0.0703518	0.140704	0.211055	0.281407	0.351759	0.422111	0.492462	0.562814	0.633166	0.703518	0.773869	0.844221	0.914573	0.984925	1.05528	1.12563	1.19598	1.26633	1.33668	1.40704	1.47739	1.54774	1.61809	1.68844	1.75879	1.82915	1.8995	1.96985	2.0402	2.11055	2.1809	2.25126	2.32161	2.39196	2.46231	2.53266	2.60302	2.67337	2.74372	2.81407	2.88442	2.95477	3.02513	3.09548	3.16583	3.23618
		y_axis	-0.0586661	-0.0613197	-0.0636981	-0.0658054	-0.067646	-0.0692239	-0.0705435	-0.0716089	-0.0724242	-0.0729938	-0.0733218	-0.0734124	-0.0732699	-0.0728984	-0.0723021	-0.0714852	-0.070452	-0.0692066	-0.0677533	-0.0660962	-0.0642396	-0.0621876	-0.0599445	-0.0575145	-0.0549017	-0.0521104	-0.0491448	-0.0460091	-0.0427075	-0.0392442	-0.0356233	-0.0318492	-0.0279259	-0.0238578	-0.019649	-0.0153037	-0.0108261	-0.00622044	-0.00149092	0.00335828	0.00832294	0.0133989	0.0185818	0.0238677	0.0292521	0.0347311	0.0403002
panel 5	Fron_L	x_axis	0	0.0703518	0.140704	0.211055	0.281407	0.351759	0.422111	0.492462	0.562814	0.633166	0.703518	0.773869	0.844221	0.914573	0.984925	1.05528	1.12563	1.19598	1.26633	1.33668	1.40704	1.47739	1.54774	1.61809	1.68844	1.75879	1.82915	1.8995	1.96985	2.0402	2.11055	2.1809	2.25126	2.32161	2.39196	2.46231	2.53266	2.60302	2.67337	2.74372	2.81407	2.88442	2.95477	3.02513	3.09548	3.16583	3.23618
		y_axis	-0.0684426	-0.0748445	-0.0807881	-0.0862816	-0.0913331	-0.0959509	-0.100143	-0.103918	-0.107283	-0.110247	-0.112818	-0.115005	-0.116814	-0.118255	-0.119336	-0.120065	-0.120449	-0.120498	-0.120219	-0.11962	-0.11871	-0.117497	-0.115988	-0.114193	-0.112119	-0.109774	-0.107167	-0.104305	-0.101198	-0.0978521	-0.0942767	-0.0904797	-0.0864692	-0.0822533	-0.0778403	-0.0732382	-0.0684553	-0.0634997	-0.0583796	-0.053103	-0.0476783	-0.0421135	-0.0364168	-0.0305963	-0.0246603	-0.0186169	-0.0124742
	Tract Fron_L to Fron_R	x_axis	0	0.0703518	0.140704	0.211055	0.281407	0.351759	0.422111	0.492462	0.562814	0.633166	0.703518	0.773869	0.844221	0.914573	0.984925	1.05528	1.12563	1.19598	1.26633	1.33668	1.40704	1.47739	1.54774	1.61809	1.68844	1.75879	1.82915	1.8995	1.96985	2.0402	2.11055	2.1809	2.25126	2.32161	2.39196	2.46231	2.53266	2.60302	2.67337	2.74372	2.81407	2.88442	2.95477	3.02513	3.09548	3.16583	3.23618
		y_axis	-0.0194679	-0.0174317	-0.0155402	-0.0137896	-0.0121765	-0.010697	-0.00934761	-0.00812453	-0.00702414	-0.00604275	-0.00517672	-0.00442236	-0.003776	-0.00323398	-0.00279263	-0.00244827	-0.00219724	-0.00203587	-0.00196049	-0.00196743	-0.00205301	-0.00221358	-0.00244545	-0.00274497	-0.00310846	-0.00353225	-0.00401267	-0.00454605	-0.00512872	-0.00575702	-0.00642727	-0.00713581	-0.00787896	-0.00865305	-0.00945442	-0.0102794	-0.0111243	-0.0119855	-0.0128593	-0.013742	-0.0146299	-0.0155195	-0.016407	-0.0172887	-0.018161	-0.0190202	-0.0198626
	Fron_R	x_axis	0	0.0703518	0.140704	0.211055	0.281407	0.351759	0.422111	0.492462	0.562814	0.633166	0.703518	0.773869	0.844221	0.914573	0.984925	1.05528	1.12563	1.19598	1.26633	1.33668	1.40704	1.47739	1.54774	1.61809	1.68844	1.75879	1.82915	1.8995	1.96985	2.0402	2.11055	2.1809	2.25126	2.32161	2.39196	2.46231	2.53266	2.60302	2.67337	2.74372	2.81407	2.88442	2.95477	3.02513	3.09548	3.16583	3.23618
		y_axis	-0.0575836	-0.0630526	-0.0681697	-0.0729399	-0.077368	-0.0814589	-0.0852174	-0.0886484	-0.0917567	-0.0945472	-0.0970247	-0.0991942	-0.10106	-0.102628	-0.103903	-0.104888	-0.10559	-0.106013	-0.106162	-0.106041	-0.105657	-0.105012	-0.104113	-0.102964	-0.101571	-0.0999368	-0.0980677	-0.0959682	-0.0936433	-0.0910976	-0.0883361	-0.0853637	-0.0821852	-0.0788055	-0.0752293	-0.0714617	-0.0675073	-0.0633712	-0.0590581	-0.0545729	-0.0499205	-0.0451057	-0.0401334	-0.0350084	-0.0297356	-0.0243198	-0.018766
panel 6	Fron_L	x_axis	0	0.0703518	0.140704	0.211055	0.281407	0.351759	0.422111	0.492462	0.562814	0.633166	0.703518	0.773869	0.844221	0.914573	0.984925	1.05528	1.12563	1.19598	1.26633	1.33668	1.40704	1.47739	1.54774	1.61809	1.68844	1.75879	1.82915	1.8995	1.96985	2.0402	2.11055	2.1809	2.25126	2.32161	2.39196	2.46231	2.53266	2.60302	2.67337	2.74372	2.81407	2.88442	2.95477	3.02513	3.09548	3.16583	3.23618
		y_axis	-0.0684426	-0.0748445	-0.0807881	-0.0862816	-0.0913331	-0.0959509	-0.100143	-0.103918	-0.107283	-0.110247	-0.112818	-0.115005	-0.116814	-0.118255	-0.119336	-0.120065	-0.120449	-0.120498	-0.120219	-0.11962	-0.11871	-0.117497	-0.115988	-0.114193	-0.112119	-0.109774	-0.107167	-0.104305	-0.101198	-0.0978521	-0.0942767	-0.0904797	-0.0864692	-0.0822533	-0.0778403	-0.0732382	-0.0684553	-0.0634997	-0.0583796	-0.053103	-0.0476783	-0.0421135	-0.0364168	-0.0305963	-0.0246603	-0.0186169	-0.0124742
	Tract Fron_L to Insular_L	x_axis	0	0.0703518	0.140704	0.211055	0.281407	0.351759	0.422111	0.492462	0.562814	0.633166	0.703518	0.773869	0.844221	0.914573	0.984925	1.05528	1.12563	1.19598	1.26633	1.33668	1.40704	1.47739	1.54774	1.61809	1.68844	1.75879	1.82915	1.8995	1.96985	2.0402	2.11055	2.1809	2.25126	2.32161	2.39196	2.46231	2.53266	2.60302	2.67337	2.74372	2.81407	2.88442	2.95477	3.02513	3.09548	3.16583	3.23618
		y_axis	-0.0341069	-0.033686	-0.0332723	-0.0328654	-0.0324648	-0.0320701	-0.0316806	-0.0312961	-0.0309159	-0.0305397	-0.0301669	-0.0297971	-0.0294298	-0.0290645	-0.0287008	-0.0283381	-0.0279761	-0.0276142	-0.027252	-0.026889	-0.0265246	-0.0261586	-0.0257902	-0.0254192	-0.025045	-0.0246672	-0.0242852	-0.0238986	-0.023507	-0.0231098	-0.0227065	-0.0222968	-0.0218801	-0.021456	-0.021024	-0.0205836	-0.0201343	-0.0196756	-0.0192072	-0.0187285	-0.018239	-0.0177383	-0.0172259	-0.0167013	-0.016164	-0.0156137	-0.0150497
	Insular_L	x_axis	0	0.0703518	0.140704	0.211055	0.281407	0.351759	0.422111	0.492462	0.562814	0.633166	0.703518	0.773869	0.844221	0.914573	0.984925	1.05528	1.12563	1.19598	1.26633	1.33668	1.40704	1.47739	1.54774	1.61809	1.68844	1.75879	1.82915	1.8995	1.96985	2.0402	2.11055	2.1809	2.25126	2.32161	2.39196	2.46231	2.53266	2.60302	2.67337	2.74372	2.81407	2.88442	2.95477	3.02513	3.09548	3.16583	3.23618
		y_axis	-0.0501799	-0.0569503	-0.0632724	-0.0691533	-0.0746002	-0.0796202	-0.0842205	-0.0884082	-0.0921905	-0.0955745	-0.0985673	-0.101176	-0.103408	-0.10527	-0.10677	-0.107914	-0.10871	-0.109164	-0.109285	-0.109078	-0.108552	-0.107714	-0.10657	-0.105127	-0.103394	-0.101376	-0.0990816	-0.0965173	-0.0936904	-0.0906081	-0.0872774	-0.0837056	-0.0798997	-0.0758669	-0.0716143	-0.0671492	-0.0624785	-0.0576095	-0.0525494	-0.0473052	-0.0418841	-0.0362932	-0.0305397	-0.0246307	-0.0185734	-0.0123749	-0.0060423
panel 7	Fron_R	x_axis	0	0.0703518	0.140704	0.211055	0.281407	0.351759	0.422111	0.492462	0.562814	0.633166	0.703518	0.773869	0.844221	0.914573	0.984925	1.05528	1.12563	1.19598	1.26633	1.33668	1.40704	1.47739	1.54774	1.61809	1.68844	1.75879	1.82915	1.8995	1.96985	2.0402	2.11055	2.1809	2.25126	2.32161	2.39196	2.46231	2.53266	2.60302	2.67337	2.74372	2.81407	2.88442	2.95477	3.02513	3.09548	3.16583	3.23618
		y_axis	-0.0575836	-0.0630526	-0.0681697	-0.0729399	-0.077368	-0.0814589	-0.0852174	-0.0886484	-0.0917567	-0.0945472	-0.0970247	-0.0991942	-0.10106	-0.102628	-0.103903	-0.104888	-0.10559	-0.106013	-0.106162	-0.106041	-0.105657	-0.105012	-0.104113	-0.102964	-0.101571	-0.0999368	-0.0980677	-0.0959682	-0.0936433	-0.0910976	-0.0883361	-0.0853637	-0.0821852	-0.0788055	-0.0752293	-0.0714617	-0.0675073	-0.0633712	-0.0590581	-0.0545729	-0.0499205	-0.0451057	-0.0401334	-0.0350084	-0.0297356	-0.0243198	-0.018766
	Tract Fron_R to Insular_R	x_axis	0	0.0703518	0.140704	0.211055	0.281407	0.351759	0.422111	0.492462	0.562814	0.633166	0.703518	0.773869	0.844221	0.914573	0.984925	1.05528	1.12563	1.19598	1.26633	1.33668	1.40704	1.47739	1.54774	1.61809	1.68844	1.75879	1.82915	1.8995	1.96985	2.0402	2.11055	2.1809	2.25126	2.32161	2.39196	2.46231	2.53266	2.60302	2.67337	2.74372	2.81407	2.88442	2.95477	3.02513	3.09548	3.16583	3.23618
		y_axis	-0.00635099	-0.00660939	-0.00689576	-0.00720895	-0.00754783	-0.00791125	-0.00829807	-0.00870715	-0.00913735	-0.00958751	-0.0100565	-0.0105432	-0.0110464	-0.0115651	-0.012098	-0.012644	-0.013202	-0.0137708	-0.0143494	-0.0149364	-0.0155309	-0.0161317	-0.0167376	-0.0173474	-0.0179601	-0.0185745	-0.0191895	-0.0198038	-0.0204165	-0.0210262	-0.021632	-0.0222326	-0.0228269	-0.0234137	-0.023992	-0.0245606	-0.0251182	-0.0256639	-0.0261964	-0.0267147	-0.0272174	-0.0277037	-0.0281721	-0.0286218	-0.0290514	-0.0294599	-0.0298461
	Insular_R	x_axis	0	0.0703518	0.140704	0.211055	0.281407	0.351759	0.422111	0.492462	0.562814	0.633166	0.703518	0.773869	0.844221	0.914573	0.984925	1.05528	1.12563	1.19598	1.26633	1.33668	1.40704	1.47739	1.54774	1.61809	1.68844	1.75879	1.82915	1.8995	1.96985	2.0402	2.11055	2.1809	2.25126	2.32161	2.39196	2.46231	2.53266	2.60302	2.67337	2.74372	2.81407	2.88442	2.95477	3.02513	3.09548	3.16583	3.23618
		y_axis	-0.0586661	-0.0613197	-0.0636981	-0.0658054	-0.067646	-0.0692239	-0.0705435	-0.0716089	-0.0724242	-0.0729938	-0.0733218	-0.0734124	-0.0732699	-0.0728984	-0.0723021	-0.0714852	-0.070452	-0.0692066	-0.0677533	-0.0660962	-0.0642396	-0.0621876	-0.0599445	-0.0575145	-0.0549017	-0.0521104	-0.0491448	-0.0460091	-0.0427075	-0.0392442	-0.0356233	-0.0318492	-0.0279259	-0.0238578	-0.019649	-0.0153037	-0.0108261	-0.00622044	-0.00149092	0.00335828	0.00832294	0.0133989	0.0185818	0.0238677	0.0292521	0.0347311	0.0403002
panel 8	Fron_R	x_axis	0	0.0703518	0.140704	0.211055	0.281407	0.351759	0.422111	0.492462	0.562814	0.633166	0.703518	0.773869	0.844221	0.914573	0.984925	1.05528	1.12563	1.19598	1.26633	1.33668	1.40704	1.47739	1.54774	1.61809	1.68844	1.75879	1.82915	1.8995	1.96985	2.0402	2.11055	2.1809	2.25126	2.32161	2.39196	2.46231	2.53266	2.60302	2.67337	2.74372	2.81407	2.88442	2.95477	3.02513	3.09548	3.16583	3.23618
		y_axis	-0.0575836	-0.0630526	-0.0681697	-0.0729399	-0.077368	-0.0814589	-0.0852174	-0.0886484	-0.0917567	-0.0945472	-0.0970247	-0.0991942	-0.10106	-0.102628	-0.103903	-0.104888	-0.10559	-0.106013	-0.106162	-0.106041	-0.105657	-0.105012	-0.104113	-0.102964	-0.101571	-0.0999368	-0.0980677	-0.0959682	-0.0936433	-0.0910976	-0.0883361	-0.0853637	-0.0821852	-0.0788055	-0.0752293	-0.0714617	-0.0675073	-0.0633712	-0.0590581	-0.0545729	-0.0499205	-0.0451057	-0.0401334	-0.0350084	-0.0297356	-0.0243198	-0.018766
	Tract Fron_R to Par_R	x_axis	0	0.0703518	0.140704	0.211055	0.281407	0.351759	0.422111	0.492462	0.562814	0.633166	0.703518	0.773869	0.844221	0.914573	0.984925	1.05528	1.12563	1.19598	1.26633	1.33668	1.40704	1.47739	1.54774	1.61809	1.68844	1.75879	1.82915	1.8995	1.96985	2.0402	2.11055	2.1809	2.25126	2.32161	2.39196	2.46231	2.53266	2.60302	2.67337	2.74372	2.81407	2.88442	2.95477	3.02513	3.09548	3.16583	3.23618
		y_axis	-0.0056421	-0.00769975	-0.00961358	-0.0113869	-0.0130231	-0.0145256	-0.0158976	-0.0171425	-0.0182637	-0.0192646	-0.0201484	-0.0209185	-0.0215783	-0.0221312	-0.0225804	-0.0229294	-0.0231814	-0.0233399	-0.0234082	-0.0233896	-0.0232875	-0.0231052	-0.0228461	-0.0225136	-0.022111	-0.0216416	-0.0211087	-0.0205159	-0.0198663	-0.0191634	-0.0184104	-0.0176109	-0.016768	-0.0158852	-0.0149657	-0.0140131	-0.0130305	-0.0120214	-0.0109891	-0.00993691	-0.00886826	-0.00778648	-0.0066949	-0.00559688	-0.00449578	-0.00339494	-0.00229771
	Par_R	x_axis	0	0.0703518	0.140704	0.211055	0.281407	0.351759	0.422111	0.492462	0.562814	0.633166	0.703518	0.773869	0.844221	0.914573	0.984925	1.05528	1.12563	1.19598	1.26633	1.33668	1.40704	1.47739	1.54774	1.61809	1.68844	1.75879	1.82915	1.8995	1.96985	2.0402	2.11055	2.1809	2.25126	2.32161	2.39196	2.46231	2.53266	2.60302	2.67337	2.74372	2.81407	2.88442	2.95477	3.02513	3.09548	3.16583	3.23618
		y_axis	-0.0711986	-0.07574	-0.0800009	-0.0839842	-0.0876928	-0.0911299	-0.0942983	-0.0972011	-0.0998412	-0.102222	-0.104345	-0.106215	-0.107834	-0.109206	-0.110332	-0.111217	-0.111863	-0.112273	-0.11245	-0.112397	-0.112118	-0.111614	-0.110889	-0.109947	-0.108789	-0.107419	-0.10584	-0.104055	-0.102068	-0.0998794	-0.0974942	-0.0949148	-0.0921441	-0.0891853	-0.0860413	-0.082715	-0.0792094	-0.0755275	-0.0716723	-0.0676467	-0.0634538	-0.0590965	-0.0545778	-0.0499007	-0.0450681	-0.0400831	-0.0349485
panel 9	Insular_L	x_axis	0	0.0703518	0.140704	0.211055	0.281407	0.351759	0.422111	0.492462	0.562814	0.633166	0.703518	0.773869	0.844221	0.914573	0.984925	1.05528	1.12563	1.19598	1.26633	1.33668	1.40704	1.47739	1.54774	1.61809	1.68844	1.75879	1.82915	1.8995	1.96985	2.0402	2.11055	2.1809	2.25126	2.32161	2.39196	2.46231	2.53266	2.60302	2.67337	2.74372	2.81407	2.88442	2.95477	3.02513	3.09548	3.16583	3.23618
		y_axis	-0.0501799	-0.0569503	-0.0632724	-0.0691533	-0.0746002	-0.0796202	-0.0842205	-0.0884082	-0.0921905	-0.0955745	-0.0985673	-0.101176	-0.103408	-0.10527	-0.10677	-0.107914	-0.10871	-0.109164	-0.109285	-0.109078	-0.108552	-0.107714	-0.10657	-0.105127	-0.103394	-0.101376	-0.0990816	-0.0965173	-0.0936904	-0.0906081	-0.0872774	-0.0837056	-0.0798997	-0.0758669	-0.0716143	-0.0671492	-0.0624785	-0.0576095	-0.0525494	-0.0473052	-0.0418841	-0.0362932	-0.0305397	-0.0246307	-0.0185734	-0.0123749	-0.0060423
	Tract Insular_L to Par_L	x_axis	0	0.0703518	0.140704	0.211055	0.281407	0.351759	0.422111	0.492462	0.562814	0.633166	0.703518	0.773869	0.844221	0.914573	0.984925	1.05528	1.12563	1.19598	1.26633	1.33668	1.40704	1.47739	1.54774	1.61809	1.68844	1.75879	1.82915	1.8995	1.96985	2.0402	2.11055	2.1809	2.25126	2.32161	2.39196	2.46231	2.53266	2.60302	2.67337	2.74372	2.81407	2.88442	2.95477	3.02513	3.09548	3.16583	3.23618
		y_axis	-0.0135583	-0.015479	-0.0173183	-0.0190767	-0.0207547	-0.0223529	-0.0238716	-0.0253114	-0.0266729	-0.0279564	-0.0291625	-0.0302917	-0.0313444	-0.0323212	-0.0332226	-0.0340491	-0.0348011	-0.0354791	-0.0360837	-0.0366154	-0.0370745	-0.0374617	-0.0377775	-0.0380222	-0.0381965	-0.0383008	-0.0383355	-0.0383013	-0.0381986	-0.0380279	-0.0377896	-0.0374843	-0.0371126	-0.0366747	-0.0361714	-0.035603	-0.0349701	-0.0342731	-0.0335125	-0.0326889	-0.0318028	-0.0308545	-0.0298447	-0.0287739	-0.0276424	-0.0264508	-0.0251997
	Par_L	x_axis	0	0.0703518	0.140704	0.211055	0.281407	0.351759	0.422111	0.492462	0.562814	0.633166	0.703518	0.773869	0.844221	0.914573	0.984925	1.05528	1.12563	1.19598	1.26633	1.33668	1.40704	1.47739	1.54774	1.61809	1.68844	1.75879	1.82915	1.8995	1.96985	2.0402	2.11055	2.1809	2.25126	2.32161	2.39196	2.46231	2.53266	2.60302	2.67337	2.74372	2.81407	2.88442	2.95477	3.02513	3.09548	3.16583	3.23618
		y_axis	-0.0769897	-0.0831957	-0.0890445	-0.0945399	-0.0996859	-0.104486	-0.108945	-0.113066	-0.116854	-0.120311	-0.123443	-0.126252	-0.128744	-0.130921	-0.132788	-0.134348	-0.135606	-0.136566	-0.137231	-0.137605	-0.137693	-0.137497	-0.137023	-0.136274	-0.135253	-0.133966	-0.132415	-0.130604	-0.128539	-0.126221	-0.123657	-0.120848	-0.1178	-0.114516	-0.111	-0.107256	-0.103287	-0.099099	-0.0946943	-0.0900774	-0.0852519	-0.080222	-0.0749914	-0.0695642	-0.0639442	-0.0581354	-0.0521416
panel 10	Insular_R	x_axis	0	0.0703518	0.140704	0.211055	0.281407	0.351759	0.422111	0.492462	0.562814	0.633166	0.703518	0.773869	0.844221	0.914573	0.984925	1.05528	1.12563	1.19598	1.26633	1.33668	1.40704	1.47739	1.54774	1.61809	1.68844	1.75879	1.82915	1.8995	1.96985	2.0402	2.11055	2.1809	2.25126	2.32161	2.39196	2.46231	2.53266	2.60302	2.67337	2.74372	2.81407	2.88442	2.95477	3.02513	3.09548	3.16583	3.23618
		y_axis	-0.0586661	-0.0613197	-0.0636981	-0.0658054	-0.067646	-0.0692239	-0.0705435	-0.0716089	-0.0724242	-0.0729938	-0.0733218	-0.0734124	-0.0732699	-0.0728984	-0.0723021	-0.0714852	-0.070452	-0.0692066	-0.0677533	-0.0660962	-0.0642396	-0.0621876	-0.0599445	-0.0575145	-0.0549017	-0.0521104	-0.0491448	-0.0460091	-0.0427075	-0.0392442	-0.0356233	-0.0318492	-0.0279259	-0.0238578	-0.019649	-0.0153037	-0.0108261	-0.00622044	-0.00149092	0.00335828	0.00832294	0.0133989	0.0185818	0.0238677	0.0292521	0.0347311	0.0403002
	Tract Insular_R to Par_R	x_axis	0	0.0703518	0.140704	0.211055	0.281407	0.351759	0.422111	0.492462	0.562814	0.633166	0.703518	0.773869	0.844221	0.914573	0.984925	1.05528	1.12563	1.19598	1.26633	1.33668	1.40704	1.47739	1.54774	1.61809	1.68844	1.75879	1.82915	1.8995	1.96985	2.0402	2.11055	2.1809	2.25126	2.32161	2.39196	2.46231	2.53266	2.60302	2.67337	2.74372	2.81407	2.88442	2.95477	3.02513	3.09548	3.16583	3.23618
		y_axis	-0.02975	-0.029311	-0.0288899	-0.0284859	-0.0280984	-0.0277265	-0.0273696	-0.027027	-0.0266978	-0.0263815	-0.0260773	-0.0257844	-0.0255021	-0.0252298	-0.0249666	-0.0247119	-0.0244649	-0.024225	-0.0239913	-0.0237633	-0.02354	-0.0233209	-0.0231052	-0.0228921	-0.022681	-0.0224712	-0.0222618	-0.0220522	-0.0218417	-0.0216296	-0.021415	-0.0211973	-0.0209758	-0.0207497	-0.0205184	-0.020281	-0.020037	-0.0197854	-0.0195257	-0.0192571	-0.0189789	-0.0186904	-0.0183907	-0.0180793	-0.0177554	-0.0174182	-0.0170671
	Par_R	x_axis	0	0.0703518	0.140704	0.211055	0.281407	0.351759	0.422111	0.492462	0.562814	0.633166	0.703518	0.773869	0.844221	0.914573	0.984925	1.05528	1.12563	1.19598	1.26633	1.33668	1.40704	1.47739	1.54774	1.61809	1.68844	1.75879	1.82915	1.8995	1.96985	2.0402	2.11055	2.1809	2.25126	2.32161	2.39196	2.46231	2.53266	2.60302	2.67337	2.74372	2.81407	2.88442	2.95477	3.02513	3.09548	3.16583	3.23618
		y_axis	-0.0711986	-0.07574	-0.0800009	-0.0839842	-0.0876928	-0.0911299	-0.0942983	-0.0972011	-0.0998412	-0.102222	-0.104345	-0.106215	-0.107834	-0.109206	-0.110332	-0.111217	-0.111863	-0.112273	-0.11245	-0.112397	-0.112118	-0.111614	-0.110889	-0.109947	-0.108789	-0.107419	-0.10584	-0.104055	-0.102068	-0.0998794	-0.0974942	-0.0949148	-0.0921441	-0.0891853	-0.0860413	-0.082715	-0.0792094	-0.0755275	-0.0716723	-0.0676467	-0.0634538	-0.0590965	-0.0545778	-0.0499007	-0.0450681	-0.0400831	-0.0349485
panel 11	Par_L	x_axis	0	0.0703518	0.140704	0.211055	0.281407	0.351759	0.422111	0.492462	0.562814	0.633166	0.703518	0.773869	0.844221	0.914573	0.984925	1.05528	1.12563	1.19598	1.26633	1.33668	1.40704	1.47739	1.54774	1.61809	1.68844	1.75879	1.82915	1.8995	1.96985	2.0402	2.11055	2.1809	2.25126	2.32161	2.39196	2.46231	2.53266	2.60302	2.67337	2.74372	2.81407	2.88442	2.95477	3.02513	3.09548	3.16583	3.23618
		y_axis	-0.0769897	-0.0831957	-0.0890445	-0.0945399	-0.0996859	-0.104486	-0.108945	-0.113066	-0.116854	-0.120311	-0.123443	-0.126252	-0.128744	-0.130921	-0.132788	-0.134348	-0.135606	-0.136566	-0.137231	-0.137605	-0.137693	-0.137497	-0.137023	-0.136274	-0.135253	-0.133966	-0.132415	-0.130604	-0.128539	-0.126221	-0.123657	-0.120848	-0.1178	-0.114516	-0.111	-0.107256	-0.103287	-0.099099	-0.0946943	-0.0900774	-0.0852519	-0.080222	-0.0749914	-0.0695642	-0.0639442	-0.0581354	-0.0521416
	Tract Par_L to Par_R	x_axis	0	0.0703518	0.140704	0.211055	0.281407	0.351759	0.422111	0.492462	0.562814	0.633166	0.703518	0.773869	0.844221	0.914573	0.984925	1.05528	1.12563	1.19598	1.26633	1.33668	1.40704	1.47739	1.54774	1.61809	1.68844	1.75879	1.82915	1.8995	1.96985	2.0402	2.11055	2.1809	2.25126	2.32161	2.39196	2.46231	2.53266	2.60302	2.67337	2.74372	2.81407	2.88442	2.95477	3.02513	3.09548	3.16583	3.23618
		y_axis	-0.021123	-0.0196373	-0.0183117	-0.0171412	-0.0161204	-0.0152441	-0.014507	-0.0139039	-0.0134294	-0.0130784	-0.0128456	-0.0127257	-0.0127135	-0.0128037	-0.012991	-0.0132702	-0.0136361	-0.0140833	-0.0146066	-0.0152008	-0.0158606	-0.0165808	-0.017356	-0.018181	-0.0190506	-0.0199596	-0.0209025	-0.0218743	-0.0228696	-0.0238832	-0.0249097	-0.0259441	-0.0269809	-0.028015	-0.0290411	-0.0300539	-0.0310481	-0.0320186	-0.03296	-0.0338671	-0.0347346	-0.0355574	-0.03633	-0.0370473	-0.037704	-0.0382948	-0.0388145
	Par_R	x_axis	0	0.0703518	0.140704	0.211055	0.281407	0.351759	0.422111	0.492462	0.562814	0.633166	0.703518	0.773869	0.844221	0.914573	0.984925	1.05528	1.12563	1.19598	1.26633	1.33668	1.40704	1.47739	1.54774	1.61809	1.68844	1.75879	1.82915	1.8995	1.96985	2.0402	2.11055	2.1809	2.25126	2.32161	2.39196	2.46231	2.53266	2.60302	2.67337	2.74372	2.81407	2.88442	2.95477	3.02513	3.09548	3.16583	3.23618
		y_axis	-0.0711986	-0.07574	-0.0800009	-0.0839842	-0.0876928	-0.0911299	-0.0942983	-0.0972011	-0.0998412	-0.102222	-0.104345	-0.106215	-0.107834	-0.109206	-0.110332	-0.111217	-0.111863	-0.112273	-0.11245	-0.112397	-0.112118	-0.111614	-0.110889	-0.109947	-0.108789	-0.107419	-0.10584	-0.104055	-0.102068	-0.0998794	-0.0974942	-0.0949148	-0.0921441	-0.0891853	-0.0860413	-0.082715	-0.0792094	-0.0755275	-0.0716723	-0.0676467	-0.0634538	-0.0590965	-0.0545778	-0.0499007	-0.0450681	-0.0400831	-0.0349485
[truncated: 153 more columns]

## Sheet: Fig 4
panel 1	ACC
		4.71357	5.90955	6.68342	6.26131	7.80905	5.8392	6.61307	7.17588	4.22111	6.05025	10.3417	5.90955	6.1206	5.69849	4.71357	5.13568	7.03518	6.89447	5.90955	8.51256
	Tract ACC to Fron_L
		5.90955	10.0603	4.50251	9.98995	10.201	5.9799	8.79397	9.07538	8.79397	14	4.01005	8.44221	11.1156	4.01005	8.93467	14	8.09045	8.37186	6.1206	9.9196
	Fron_L
		4.85427	5.9799	6.89447	6.33166	8.0201	5.8392	7.66834	9.14573	5.55779	14	11.8191	6.05025	5.90955	5.9799	4.36181	5.06533	7.17588	7.31658	6.1206	8.58291
panel 2	ACC
		4.71357	5.90955	6.68342	6.26131	7.80905	5.8392	6.61307	7.17588	4.22111	6.05025	10.3417	5.90955	6.1206	5.69849	4.71357	5.13568	7.03518	6.89447	5.90955	8.51256
	Tract ACC to Fron_R
		6.1206	7.8794	12.3116	14	12.4523	10.201	9.49749	10.6231	4.01005	14	13.2261	6.1206	9.9196	12.5226	14	8.09045	12.593	8.93467	5.69849	8.86432
	Fron_R
		4.92462	6.1206	7.24623	6.40201	7.59799	5.76884	6.89447	7.38693	5.76884	6.68342	5.8392	5.9799	5.76884	5.20603	5.55779	5.9799	7.17588	6.89447	6.33166	8.65327
panel 3	ACC
		4.71357	5.90955	6.68342	6.26131	7.80905	5.8392	6.61307	7.17588	4.22111	6.05025	10.3417	5.90955	6.1206	5.69849	4.71357	5.13568	7.03518	6.89447	5.90955	8.51256
	Tract ACC to Insular_L
		5.90955	5.90955	4.57286	9.56784	4.43216	6.05025	9.28643	9.49749	9.07538	8.09045	13.7889	13.3668	9.9196	4.01005	9.14573	4.0804	8.09045	11.8894	5.9799	9.70854
	Insular_L
		4.22111	5.27638	6.26131	6.1206	7.80905	5.55779	6.61307	5.62814	5.69849	5.06533	7.10553	6.05025	6.05025	6.05025	14	5.69849	6.54271	6.26131	5.9799	4.0804
panel 4	ACC
		4.71357	5.90955	6.68342	6.26131	7.80905	5.8392	6.61307	7.17588	4.22111	6.05025	10.3417	5.90955	6.1206	5.69849	4.71357	5.13568	7.03518	6.89447	5.90955	8.51256
	Tract ACC to Insular_R
		6.26131	8.09045	12.3819	10.0603	12.2412	6.47236	9.77889	9.9196	4.01005	14	13.4372	6.33166	8.44221	12.7337	14	8.37186	6.19095	9.28643	5.90955	8.93467
	Insular_R
		4.22111	5.69849	6.68342	5.55779	4.57286	5.13568	6.19095	6.19095	4.64322	5.90955	6.89447	6.05025	5.76884	5.55779	10.6231	5.34673	6.47236	6.1206	5.76884	5.48744
panel 5	Fron_L
		4.85427	5.9799	6.89447	6.33166	8.0201	5.8392	7.66834	9.14573	5.55779	14	11.8191	6.05025	5.90955	5.9799	4.36181	5.06533	7.17588	7.31658	6.1206	8.58291
	Tract Fron_L to Fron_R
		6.05025	9.98995	11.9598	9.98995	10.2714	10.2714	8.86432	10.0603	9.35678	14	13.8593	14	12.0302	12.4523	8.51256	13.4372	7.59799	10.2714	6.1206	9.21608
	Fron_R
		4.92462	6.1206	7.24623	6.40201	7.59799	5.76884	6.89447	7.38693	5.76884	6.68342	5.8392	5.9799	5.76884	5.20603	5.55779	5.9799	7.17588	6.89447	6.33166	8.65327
panel 6	Fron_L
		4.85427	5.9799	6.89447	6.33166	8.0201	5.8392	7.66834	9.14573	5.55779	14	11.8191	6.05025	5.90955	5.9799	4.36181	5.06533	7.17588	7.31658	6.1206	8.58291
	Tract Fron_L to Insular_L
		5.9799	5.8392	4.36181	9.84925	9.77889	6.05025	11.1859	9.9196	11.1156	14	13.7186	11.0452	11.4673	12.7337	9.14573	7.80905	8.30151	8.72362	5.90955	9.98995
	Insular_L
		4.22111	5.27638	6.26131	6.1206	7.80905	5.55779	6.61307	5.62814	5.69849	5.06533	7.10553	6.05025	6.05025	6.05025	14	5.69849	6.54271	6.26131	5.9799	4.0804
panel 7	Fron_R
		4.92462	6.1206	7.24623	6.40201	7.59799	5.76884	6.89447	7.38693	5.76884	6.68342	5.8392	5.9799	5.76884	5.20603	5.55779	5.9799	7.17588	6.89447	6.33166	8.65327
	Tract Fron_R to Insular_R
		6.19095	14	12.1005	5.76884	10.6231	9.98995	9.9196	10.6935	14	14	13.5075	14	12.804	4.01005	14	8.30151	12.3819	9.70854	9.28643	9.07538
	Insular_R
		4.22111	5.69849	6.68342	5.55779	4.57286	5.13568	6.19095	6.19095	4.64322	5.90955	6.89447	6.05025	5.76884	5.55779	10.6231	5.34673	6.47236	6.1206	5.76884	5.48744
panel 8	Fron_R
		4.92462	6.1206	7.24623	6.40201	7.59799	5.76884	6.89447	7.38693	5.76884	6.68342	5.8392	5.9799	5.76884	5.20603	5.55779	5.9799	7.17588	6.89447	6.33166	8.65327
	Tract Fron_R to Par_R
		6.05025	6.61307	8.72362	9.56784	5.27638	5.55779	8.37186	11.1156	4.64322	14	12.804	6.05025	10.0603	4.01005	4.01005	8.09045	10.1307	10.9749	5.9799	5.06533
	Par_R
		5.13568	6.19095	7.73869	6.40201	4.50251	6.1206	7.38693	7.38693	6.33166	6.40201	10.3417	6.33166	5.76884	5.48744	4.99497	6.54271	8.09045	7.31658	6.61307	8.86432
panel 9	Insular_L
		4.22111	5.27638	6.26131	6.1206	7.80905	5.55779	6.61307	5.62814	5.69849	5.06533	7.10553	6.05025	6.05025	6.05025	14	5.69849	6.54271	6.26131	5.9799	4.0804
	Tract Insular_L to Par_L
		6.1206	14	10.4121	6.05025	9.77889	5.27638	8.86432	9.9196	5.27638	14	14	6.54271	10.4824	5.41709	10.0603	6.96482	6.05025	9.77889	5.27638	10.2714
	Par_L
		5.20603	6.26131	6.89447	6.40201	8.30151	6.68342	7.31658	8.44221	5.76884	6.1206	9.98995	6.1206	6.05025	6.19095	4.57286	6.33166	6.54271	7.73869	6.40201	9.77889
panel 10	Insular_R
		4.22111	5.69849	6.68342	5.55779	4.57286	5.13568	6.19095	6.19095	4.64322	5.90955	6.89447	6.05025	5.76884	5.55779	10.6231	5.34673	6.47236	6.1206	5.76884	5.48744
	Tract Insular_R to Par_R
		5.90955	6.1206	10.201	9.14573	4.64322	7.66834	8.37186	11.2563	8.86432	14	12.3819	6.05025	9.35678	4.01005	4.01005	14	5.76884	10.0603	5.8392	10.201
	Par_R
		5.13568	6.19095	7.73869	6.40201	4.50251	6.1206	7.38693	7.38693	6.33166	6.40201	10.3417	6.33166	5.76884	5.48744	4.99497	6.54271	8.09045	7.31658	6.61307	8.86432
panel 11	Par_L
		5.20603	6.26131	6.89447	6.40201	8.30151	6.68342	7.31658	8.44221	5.76884	6.1206	9.98995	6.1206	6.05025	6.19095	4.57286	6.33166	6.54271	7.73869	6.40201	9.77889
	Tract Par_L to Par_R
		6.26131	14	11.1859	10.4121	9.98995	8.44221	9.00503	10.4824	8.30151	14	14	11.8894	10.1307	13.1558	9.77889	7.59799	9.56784	10.4824	14	5.9799
	Par_R
		5.13568	6.19095	7.73869	6.40201	4.50251	6.1206	7.38693	7.38693	6.33166	6.40201	10.3417	6.33166	5.76884	5.48744	4.99497	6.54271	8.09045	7.31658	6.61307	8.86432

## Sheet: Fig 5
panel 1	ACC
		0.250383	0.290577	0.23418	0.244648	0.151284	0.29251	0.169739	0.167148	0.110415	0.203707	0.168996	0.243944	0.244809	0.293199	0.195246	0.256336	0.156928	0.297084	0.210364	0.162154
	Tract ACC to Fron_L
		0.136834	0.180422	0.10099	0.10587	0.078846	0.195079	0.18456	0.190853	0.0711974	0.0497975	0.114059	0.0460607	0.0467269	0.0515727	0.160828	0.0750993	0.0629851	0.141104	0.217958	0.189408
	Fron_L
		0.282139	0.258731	0.252107	0.327633	0.244905	0.490142	0.136053	0.123711	0.132549	0.192134	0.189164	0.285966	0.191189	0.249761	0.132299	0.279641	0.212904	0.349239	0.22403	0.182894
panel 2	ACC
		0.250383	0.290577	0.23418	0.244648	0.151284	0.29251	0.169739	0.167148	0.110415	0.203707	0.168996	0.243944	0.244809	0.293199	0.195246	0.256336	0.156928	0.297084	0.210364	0.162154
	Tract ACC to Fron_R
		0.200765	0.0938796	0.104369	-0.00844892	0.0774331	0.0903128	0.170402	0.190025	0.0691049	0.173663	0.137831	0.0779283	0.0419778	0.149862	0.072461	0.111482	0.0495918	0.190366	0.0664056	0.123938
	Fron_R
		0.341607	0.256878	0.295368	0.224267	0.313944	0.356683	0.161881	0.190817	0.100046	0.209946	0.176202	0.23529	0.231119	0.264469	0.273312	0.224932	0.186478	0.363907	0.121099	0.147139
panel 3	ACC
		0.250383	0.290577	0.23418	0.244648	0.151284	0.29251	0.169739	0.167148	0.110415	0.203707	0.168996	0.243944	0.244809	0.293199	0.195246	0.256336	0.156928	0.297084	0.210364	0.162154
	Tract ACC to Insular_L
		0.136749	0.154148	0.0812293	0.113367	0.0607534	0.241273	0.190447	0.204288	0.0645923	0.0452535	0.14058	0.0432852	0.0331886	0.0535059	0.152565	0.0709345	0.0790907	0.197218	0.206851	0.150138
	Insular_L
		0.328596	0.216476	0.35529	0.237955	0.147273	0.243094	0.250235	0.238683	0.0878463	0.194341	0.140238	0.241888	0.470112	0.349292	0.111054	0.236181	0.323035	0.211383	0.219362	0.168508
panel 4	ACC
		0.250383	0.290577	0.23418	0.244648	0.151284	0.29251	0.169739	0.167148	0.110415	0.203707	0.168996	0.243944	0.244809	0.293199	0.195246	0.256336	0.156928	0.297084	0.210364	0.162154
	Tract ACC to Insular_R
		0.173516	0.0882443	0.115969	0.0372749	0.0368582	0.0841511	0.188584	0.170256	0.0614476	0.154708	0.172305	0.0706381	0.0370893	0.124087	0.0555847	0.0976175	0.0636669	0.24231	0.0584763	0.106277
	Insular_R
		0.264722	0.176287	0.203512	0.289912	0.253529	0.298303	0.334535	0.152587	0.157737	0.213465	0.136269	0.183216	0.319497	0.344718	0.197664	0.34488	0.273804	0.382762	0.115805	0.163768
panel 5	Fron_L
		0.282139	0.258731	0.252107	0.327633	0.244905	0.490142	0.136053	0.123711	0.132549	0.192134	0.189164	0.285966	0.191189	0.249761	0.132299	0.279641	0.212904	0.349239	0.22403	0.182894
	Tract Fron_L to Fron_R
		0.15312	0.0805556	0.0765039	0.0727351	0.0805313	0.111078	0.141825	0.190146	0.0605767	0.15387	0.120926	0.0607215	0.0782328	0.0887169	0.0859875	0.104671	0.00769801	0.154989	0.143069	0.166156
	Fron_R
		0.341607	0.256878	0.295368	0.224267	0.313944	0.356683	0.161881	0.190817	0.100046	0.209946	0.176202	0.23529	0.231119	0.264469	0.273312	0.224932	0.186478	0.363907	0.121099	0.147139
panel 6	Fron_L
		0.282139	0.258731	0.252107	0.327633	0.244905	0.490142	0.136053	0.123711	0.132549	0.192134	0.189164	0.285966	0.191189	0.249761	0.132299	0.279641	0.212904	0.349239	0.22403	0.182894
	Tract Fron_L to Insular_L
		0.128617	0.130718	0.120415	0.114153	0.129274	0.228693	0.137117	0.206926	0.049884	0.0411848	0.188255	0.0727195	0.0484669	0.0462838	0.165145	0.126981	0.0663752	0.159955	0.210158	0.175158
	Insular_L
		0.328596	0.216476	0.35529	0.237955	0.147273	0.243094	0.250235	0.238683	0.0878463	0.194341	0.140238	0.241888	0.470112	0.349292	0.111054	0.236181	0.323035	0.211383	0.219362	0.168508
panel 7	Fron_R
		0.341607	0.256878	0.295368	0.224267	0.313944	0.356683	0.161881	0.190817	0.100046	0.209946	0.176202	0.23529	0.231119	0.264469	0.273312	0.224932	0.186478	0.363907	0.121099	0.147139
	Tract Fron_R to Insular_R
		0.121782	0.0992561	0.0779012	0.0101892	0.0366295	0.149696	0.134062	0.215467	0.03881	0.115962	0.187807	0.0929672	0.0989328	0.0408363	0.0934831	0.0861674	0.0246059	0.199503	0.0218867	0.0738742
	Insular_R
		0.264722	0.176287	0.203512	0.289912	0.253529	0.298303	0.334535	0.152587	0.157737	0.213465	0.136269	0.183216	0.319497	0.344718	0.197664	0.34488	0.273804	0.382762	0.115805	0.163768
panel 8	Fron_R
		0.341607	0.256878	0.295368	0.224267	0.313944	0.356683	0.161881	0.190817	0.100046	0.209946	0.176202	0.23529	0.231119	0.264469	0.273312	0.224932	0.186478	0.363907	0.121099	0.147139
	Tract Fron_R to Par_R
		0.080282	0.131665	0.103568	0.0650561	0.0949966	0.20177	0.245736	0.239774	0.221635	0.149775	0.183813	0.10136	0.172861	0.0434845	0.0844372	0.0583127	0.038369	0.14586	0.0451991	0.121072
	Par_R
		0.235393	0.355179	0.390192	0.346965	0.22751	0.354048	0.212503	0.241549	0.189801	0.198932	0.290275	0.303117	0.202573	0.194511	0.248364	0.298713	0.204559	0.327836	0.174986	0.133714
panel 9	Insular_L
		0.328596	0.216476	0.35529	0.237955	0.147273	0.243094	0.250235	0.238683	0.0878463	0.194341	0.140238	0.241888	0.470112	0.349292	0.111054	0.236181	0.323035	0.211383	0.219362	0.168508
	Tract Insular_L to Par_L
		0.118302	0.187406	0.130463	0.114929	0.133512	0.146923	0.197187	0.182751	0.121739	0.159483	0.11444	0.146904	0.0699633	0.0394298	0.169098	0.0408825	0.104468	0.227047	0.147539	0.129349
	Par_L
		0.303284	0.289556	0.312045	0.382171	0.208836	0.48957	0.224305	0.339948	0.182186	0.217013	0.181305	0.361053	0.182067	0.254503	0.180666	0.343155	0.212777	0.334101	0.161108	0.228204
panel 10	Insular_R
		0.264722	0.176287	0.203512	0.289912	0.253529	0.298303	0.334535	0.152587	0.157737	0.213465	0.136269	0.183216	0.319497	0.344718	0.197664	0.34488	0.273804	0.382762	0.115805	0.163768
	Tract Insular_R to Par_R
		0.0857508	0.0984056	0.0767761	0.097368	0.0738026	0.132679	0.23759	0.221413	0.10111	0.181608	0.144733	0.100137	0.0976884	0.0212947	0.103305	0.0596823	0.0309801	0.22485	0.0818386	0.0566107
	Par_R
		0.235393	0.355179	0.390192	0.346965	0.22751	0.354048	0.212503	0.241549	0.189801	0.198932	0.290275	0.303117	0.202573	0.194511	0.248364	0.298713	0.204559	0.327836	0.174986	0.133714
panel 11	Par_L
		0.303284	0.289556	0.312045	0.382171	0.208836	0.48957	0.224305	0.339948	0.182186	0.217013	0.181305	0.361053	0.182067	0.254503	0.180666	0.343155	0.212777	0.334101	0.161108	0.228204
	Tract Par_L to Par_R
		0.102212	0.131724	0.150909	0.150546	0.151576	0.125008	0.157177	0.226146	0.177539	0.124349	0.113603	0.092126	0.149242	0.108545	0.0709019	0.0937246	0.0472281	0.275515	0.137768	0.0487821
	Par_R
		0.235393	0.355179	0.390192	0.346965	0.22751	0.354048	0.212503	0.241549	0.189801	0.198932	0.290275	0.303117	0.202573	0.194511	0.248364	0.298713	0.204559	0.327836	0.174986	0.133714

## Sheet: Fig 6
x axis	all panels		0	0.0703518	0.140704	0.211055	0.281407	0.351759	0.422111	0.492462	0.562814	0.633166	0.703518	0.773869	0.844221	0.914573	0.984925	1.05528	1.12563	1.19598	1.26633	1.33668	1.40704	1.47739	1.54774	1.61809	1.68844	1.75879	1.82915	1.8995	1.96985	2.0402	2.11055	2.1809	2.25126	2.32161	2.39196	2.46231	2.53266	2.60302	2.67337	2.74372	2.81407	2.88442	2.95477	3.02513	3.09548	3.16583	3.23618
y axis	panel 1	black curve	-0.0958111	-0.0794236	-0.0668467	-0.057949	-0.0525994	-0.0506665	-0.0520191	-0.0565259	-0.0640557	-0.0744773	-0.0876592	-0.10347	-0.121779	-0.142455	-0.165366	-0.190382	-0.21737	-0.246199	-0.27674	-0.308859	-0.342426	-0.377309	-0.413378	-0.450501	-0.488547	-0.527384	-0.566881	-0.606908	-0.647332	-0.688022	-0.728848	-0.769678	-0.81038	-0.850824	-0.890878	-0.930411	-0.969291	-1.00739	-1.04457	-1.08071	-1.11566	-1.14931	-1.18152	-1.21216	-1.2411	-1.2682	-1.29334
		red curve	-0.118845	-0.0758912	-0.0480434	-0.0311841	-0.0224309	-0.0198006	-0.0219534	-0.0280006	-0.037363	-0.0496666	-0.0646681	-0.082203	-0.10215	-0.124407	-0.148877	-0.175461	-0.20405	-0.234528	-0.266771	-0.300645	-0.336012	-0.37273	-0.410655	-0.449639	-0.489537	-0.530202	-0.571488	-0.61325	-0.655343	-0.697623	-0.739947	-0.782168	-0.824144	-0.865729	-0.906775	-0.947138	-0.98667	-1.02522	-1.06265	-1.0988	-1.13354	-1.16672	-1.19819	-1.22783	-1.2555	-1.28107	-1.30442
	panel 2	black curve	-0.556064	-0.578494	-0.598853	-0.61719	-0.633556	-0.648002	-0.660578	-0.671335	-0.680324	-0.687595	-0.693198	-0.697185	-0.699606	-0.700512	-0.699953	-0.697979	-0.694642	-0.689991	-0.684079	-0.676954	-0.668668	-0.659271	-0.648815	-0.637349	-0.624924	-0.611591	-0.5974	-0.582402	-0.566648	-0.550187	-0.533072	-0.515352	-0.497077	-0.4783	-0.459069	-0.439436	-0.419452	-0.399166	-0.37863	-0.357894	-0.337009	-0.316025	-0.294993	-0.273963	-0.252987	-0.232114	-0.211396
		red curve	-1.09404	-0.944713	-0.812826	-0.696685	-0.594731	-0.50553	-0.42776	-0.36021	-0.301772	-0.25143	-0.20826	-0.171419	-0.140144	-0.113742	-0.0915882	-0.0731216	-0.0578376	-0.0452858	-0.0350653	-0.0268207	-0.0202387	-0.0150443	-0.0109979	-0.00789174	-0.00554743	-0.00381285	-0.00255968	-0.001681	-0.00108897	-0.000712692	-0.000496239	-0.000396773	-0.000382828	-0.000432702	-0.000532972	-0.000677124	-0.000864287	-0.00109809	-0.00138557	-0.00173629	-0.00216137	-0.00267279	-0.00328264	-0.00400255	-0.0048431	-0.00581339	-0.00692059
	panel 3	black curve	-0.217575	-0.195013	-0.176292	-0.161283	-0.14986	-0.141893	-0.137257	-0.135821	-0.13746	-0.142044	-0.149447	-0.159539	-0.172195	-0.187284	-0.204681	-0.224256	-0.245882	-0.269432	-0.294777	-0.321789	-0.350341	-0.380305	-0.411553	-0.443958	-0.47739	-0.511723	-0.546829	-0.58258	-0.618848	-0.655505	-0.692423	-0.729475	-0.766533	-0.803468	-0.840154	-0.876461	-0.912263	-0.947432	-0.981839	-1.01536	-1.04786	-1.07921	-1.1093	-1.13798	-1.16514	-1.19063	-1.21435
		red curve	-0.261768	-0.17668	-0.121547	-0.088468	-0.071573	-0.0665365	-0.0701987	-0.0802707	-0.0951076	-0.113534	-0.134715	-0.158054	-0.183125	-0.209616	-0.237296	-0.265984	-0.295533	-0.325818	-0.35673	-0.38817	-0.420043	-0.452264	-0.48475	-0.517425	-0.550216	-0.583056	-0.61588	-0.648627	-0.681239	-0.713661	-0.745836	-0.777712	-0.809233	-0.840341	-0.87098	-0.901086	-0.930595	-0.959439	-0.987544	-1.01483	-1.04123	-1.06665	-1.09099	-1.11418	-1.13612	-1.15671	-1.17586
	panel 4	black curve	-0.472605	-0.423173	-0.377254	-0.334759	-0.295598	-0.259682	-0.226923	-0.197232	-0.170518	-0.146694	-0.12567	-0.107358	-0.0916665	-0.0785084	-0.0677941	-0.0594345	-0.0533405	-0.0494231	-0.0475931	-0.0477615	-0.0498391	-0.053737	-0.0593661	-0.0666371	-0.0754612	-0.0857491	-0.0974118	-0.11036	-0.124505	-0.139758	-0.156029	-0.173229	-0.19127	-0.210062	-0.229516	-0.249544	-0.270055	-0.290961	-0.312173	-0.333601	-0.355158	-0.376752	-0.398297	-0.419701	-0.440877	-0.461736	-0.482187
		red curve	-0.627258	-0.453313	-0.324284	-0.229541	-0.160785	-0.111579	-0.0769738	-0.0531927	-0.037382	-0.0274072	-0.0216902	-0.0190789	-0.0187446	-0.020101	-0.0227409	-0.0263882	-0.0308604	-0.0360404	-0.0418566	-0.0482669	-0.0552483	-0.0627893	-0.0708846	-0.0795319	-0.0887301	-0.0984777	-0.108772	-0.119611	-0.130989	-0.142901	-0.15534	-0.168301	-0.181773	-0.195749	-0.210216	-0.225163	-0.240575	-0.256436	-0.272725	-0.289419	-0.306494	-0.323917	-0.341655	-0.359669	-0.377916	-0.396349	-0.414913
	panel 5	black curve	-0.768486	-0.759002	-0.749682	-0.740514	-0.731488	-0.722593	-0.713818	-0.705153	-0.696587	-0.68811	-0.679711	-0.671378	-0.663102	-0.654872	-0.646677	-0.638506	-0.630349	-0.622195	-0.614033	-0.605854	-0.597645	-0.589396	-0.581098	-0.572738	-0.564307	-0.555793	-0.547186	-0.538476	-0.529651	-0.520702	-0.511617	-0.502385	-0.492997	-0.48344	-0.473706	-0.463782	-0.453659	-0.443325	-0.43277	-0.421984	-0.410955	-0.399673	-0.388128	-0.376308	-0.364203	-0.351802	-0.339095
		red curve	-1.39488	-1.21674	-1.05808	-0.917129	-0.792252	-0.681921	-0.584731	-0.499383	-0.424683	-0.359531	-0.302918	-0.253919	-0.211689	-0.175457	-0.14452	-0.118241	-0.0960434	-0.0774053	-0.0618578	-0.0489798	-0.038395	-0.0297683	-0.0228027	-0.0172361	-0.0128385	-0.00940934	-0.00677474	-0.00478522	-0.00331339	-0.0022518	-0.00151088	-0.00101712	-0.000711266	-0.000546644	-0.000487663	-0.000508354	-0.000591049	-0.000725143	-0.000905955	-0.00113368	-0.00141244	-0.00174937	-0.00215386	-0.00263679	-0.00320989	-0.00388519	-0.00467441
	panel 6	black curve	-0.253806	-0.264133	-0.275577	-0.288093	-0.301636	-0.316159	-0.331618	-0.347966	-0.365158	-0.383148	-0.401891	-0.42134	-0.441451	-0.462178	-0.483474	-0.505295	-0.527594	-0.550327	-0.573447	-0.596908	-0.620666	-0.644674	-0.668887	-0.693259	-0.717744	-0.742298	-0.766873	-0.791425	-0.815908	-0.840276	-0.864484	-0.888486	-0.912236	-0.935688	-0.958798	-0.981519	-1.00381	-1.02561	-1.04689	-1.0676	-1.0877	-1.10713	-1.12585	-1.14382	-1.16099	-1.17731	-1.19275
		red curve	-0.0111181	-0.0564469	-0.102311	-0.147993	-0.193047	-0.237205	-0.280314	-0.322295	-0.363113	-0.40276	-0.441244	-0.478582	-0.514793	-0.5499	-0.583925	-0.616893	-0.648826	-0.679745	-0.709674	-0.738634	-0.766647	-0.793732	-0.819911	-0.845203	-0.869629	-0.893207	-0.915956	-0.937895	-0.959042	-0.979414	-0.999029	-1.0179	-1.03605	-1.05348	-1.07022	-1.08626	-1.10163	-1.11633	-1.13037	-1.14374	-1.15644	-1.16849	-1.17986	-1.19054	-1.20054	-1.20981	-1.21836
	panel 7	black curve	-0.726112	-0.715397	-0.705119	-0.695259	-0.6858	-0.676723	-0.668013	-0.659649	-0.651617	-0.643896	-0.63647	-0.629322	-0.622433	-0.615785	-0.609362	-0.603146	-0.597118	-0.591262	-0.585559	-0.579992	-0.574543	-0.569195	-0.56393	-0.55873	-0.553578	-0.548456	-0.543346	-0.538231	-0.533093	-0.527915	-0.522678	-0.517365	-0.511958	-0.506441	-0.500794	-0.495001	-0.489044	-0.482905	-0.476566	-0.470011	-0.46322	-0.456177	-0.448864	-0.441264	-0.433358	-0.425128	-0.416558
		red curve	-1.16033	-0.997655	-0.852912	-0.724768	-0.611964	-0.513312	-0.427691	-0.354046	-0.29138	-0.238756	-0.195294	-0.160163	-0.132587	-0.111835	-0.0972233	-0.0881107	-0.083898	-0.0840251	-0.0879696	-0.0952443	-0.105396	-0.118003	-0.132675	-0.14905	-0.166792	-0.185594	-0.205169	-0.225257	-0.245619	-0.266036	-0.286307	-0.306254	-0.325711	-0.344532	-0.362585	-0.379753	-0.395932	-0.411031	-0.424972	-0.437687	-0.449118	-0.459219	-0.46795	-0.475283	-0.481195	-0.485673	-0.488708
	panel 8	black curve	-0.333996	-0.310503	-0.289544	-0.271036	-0.254895	-0.241039	-0.229384	-0.219847	-0.212345	-0.206795	-0.203114	-0.201218	-0.201025	-0.202451	-0.205413	-0.209828	-0.215612	-0.222684	-0.230959	-0.240354	-0.250787	-0.262174	-0.274432	-0.287477	-0.301228	-0.315599	-0.33051	-0.345875	-0.361613	-0.377639	-0.393871	-0.410226	-0.426621	-0.442972	-0.459196	-0.47521	-0.490931	-0.506276	-0.521161	-0.535504	-0.549222	-0.562231	-0.574447	-0.585789	-0.596172	-0.605515	-0.613732
		red curve	-0.426592	-0.35556	-0.293689	-0.240323	-0.194839	-0.156647	-0.125185	-0.0999213	-0.0803517	-0.0659987	-0.0564103	-0.0511591	-0.0498411	-0.0520749	-0.0575007	-0.0657793	-0.0765915	-0.0896366	-0.104632	-0.121314	-0.139433	-0.158756	-0.179067	-0.200161	-0.22185	-0.243958	-0.266321	-0.288788	-0.311217	-0.333481	-0.355459	-0.377042	-0.398131	-0.418634	-0.438469	-0.457561	-0.475843	-0.493255	-0.509743	-0.525262	-0.539771	-0.553235	-0.565623	-0.576913	-0.587085	-0.596123	-0.604016
[truncated: 153 more columns]

## Sheet: Fig 7
Tract Fron_L to Fron_R	superficial	x_axis	0	0.0703518	0.140704	0.211055	0.281407	0.351759	0.422111	0.492462	0.562814	0.633166	0.703518	0.773869	0.844221	0.914573	0.984925	1.05528	1.12563	1.19598	1.26633	1.33668	1.40704	1.47739	1.54774	1.61809	1.68844	1.75879	1.82915	1.8995	1.96985	2.0402	2.11055	2.1809	2.25126	2.32161	2.39196	2.46231	2.53266	2.60302	2.67337	2.74372	2.81407	2.88442	2.95477	3.02513	3.09548	3.16583	3.23618
		y_axis	-0.0352005	-0.0345957	-0.034048	-0.0335542	-0.0331111	-0.0327156	-0.0323644	-0.0320544	-0.0317823	-0.0315451	-0.0313395	-0.0311623	-0.0310103	-0.0308804	-0.0307694	-0.0306741	-0.0305912	-0.0305177	-0.0304504	-0.030386	-0.0303214	-0.0302533	-0.0301787	-0.0300943	-0.0299969	-0.0298834	-0.0297505	-0.0295952	-0.0294141	-0.0292041	-0.0289621	-0.0286848	-0.0283691	-0.0280117	-0.0276096	-0.0271594	-0.0266581	-0.0261024	-0.0254892	-0.0248153	-0.0240774	-0.0232725	-0.0223972	-0.0214485	-0.0204232	-0.019318	-0.0181298
	middle	x_axis	0	0.0703518	0.140704	0.211055	0.281407	0.351759	0.422111	0.492462	0.562814	0.633166	0.703518	0.773869	0.844221	0.914573	0.984925	1.05528	1.12563	1.19598	1.26633	1.33668	1.40704	1.47739	1.54774	1.61809	1.68844	1.75879	1.82915	1.8995	1.96985	2.0402	2.11055	2.1809	2.25126	2.32161	2.39196	2.46231	2.53266	2.60302	2.67337	2.74372	2.81407	2.88442	2.95477	3.02513	3.09548	3.16583	3.23618
		y_axis	-0.00597783	-0.00407603	-0.00233226	-0.000742091	0.000698915	0.0019952	0.00315119	0.00417133	0.00506005	0.0058218	0.006461	0.0069821	0.00738954	0.00768774	0.00788115	0.0079742	0.00797133	0.00787697	0.00769557	0.00743156	0.00708938	0.00667346	0.00618824	0.00563816	0.00502765	0.00436116	0.00364311	0.00287795	0.00207011	0.00122402	0.000344137	-0.000565119	-0.00149931	-0.00245399	-0.00342472	-0.00440708	-0.00539662	-0.00638891	-0.00737951	-0.00836398	-0.00933789	-0.0102968	-0.0112363	-0.0121519	-0.0130392	-0.0138937	-0.014711
	deep	x_axis	0	0.0703518	0.140704	0.211055	0.281407	0.351759	0.422111	0.492462	0.562814	0.633166	0.703518	0.773869	0.844221	0.914573	0.984925	1.05528	1.12563	1.19598	1.26633	1.33668	1.40704	1.47739	1.54774	1.61809	1.68844	1.75879	1.82915	1.8995	1.96985	2.0402	2.11055	2.1809	2.25126	2.32161	2.39196	2.46231	2.53266	2.60302	2.67337	2.74372	2.81407	2.88442	2.95477	3.02513	3.09548	3.16583	3.23618
		y_axis	-0.0156539	-0.0131739	-0.0108871	-0.00878836	-0.00687269	-0.00513496	-0.00357009	-0.00217302	-0.000938645	0.000138099	0.0010623	0.00183903	0.00247337	0.00297041	0.00333522	0.00357289	0.00368848	0.0036871	0.0035738	0.00335368	0.00303181	0.00261328	0.00210316	0.00150653	0.00082848	7.40814e-05	-0.000751584	-0.00164344	-0.00259639	-0.00360538	-0.00466531	-0.0057711	-0.00691769	-0.00809997	-0.00931289	-0.0105514	-0.0118103	-0.0130846	-0.0143692	-0.0156591	-0.016949	-0.0182341	-0.0195091	-0.0207691	-0.0220089	-0.0232234	-0.0244076
Tract Par_L to Par_R	superficial	x_axis	0	0.0703518	0.140704	0.211055	0.281407	0.351759	0.422111	0.492462	0.562814	0.633166	0.703518	0.773869	0.844221	0.914573	0.984925	1.05528	1.12563	1.19598	1.26633	1.33668	1.40704	1.47739	1.54774	1.61809	1.68844	1.75879	1.82915	1.8995	1.96985	2.0402	2.11055	2.1809	2.25126	2.32161	2.39196	2.46231	2.53266	2.60302	2.67337	2.74372	2.81407	2.88442	2.95477	3.02513	3.09548	3.16583	3.23618
		y_axis	-0.0477454	-0.047598	-0.0474972	-0.0474394	-0.0474212	-0.0474393	-0.04749	-0.0475702	-0.0476762	-0.0478047	-0.0479522	-0.0481154	-0.0482907	-0.0484749	-0.0486643	-0.0488557	-0.0490456	-0.0492305	-0.049407	-0.0495717	-0.0497212	-0.0498521	-0.0499608	-0.050044	-0.0500983	-0.0501202	-0.0501063	-0.0500532	-0.0499574	-0.0498156	-0.0496242	-0.0493799	-0.0490792	-0.0487187	-0.048295	-0.0478046	-0.0472442	-0.0466102	-0.0458993	-0.0451081	-0.044233	-0.0432707	-0.0422178	-0.0410708	-0.0398262	-0.0384808	-0.037031
	middle	x_axis	0	0.0703518	0.140704	0.211055	0.281407	0.351759	0.422111	0.492462	0.562814	0.633166	0.703518	0.773869	0.844221	0.914573	0.984925	1.05528	1.12563	1.19598	1.26633	1.33668	1.40704	1.47739	1.54774	1.61809	1.68844	1.75879	1.82915	1.8995	1.96985	2.0402	2.11055	2.1809	2.25126	2.32161	2.39196	2.46231	2.53266	2.60302	2.67337	2.74372	2.81407	2.88442	2.95477	3.02513	3.09548	3.16583	3.23618
		y_axis	-0.018747	-0.0195053	-0.0202618	-0.0210153	-0.0217645	-0.0225082	-0.0232451	-0.023974	-0.0246937	-0.0254029	-0.0261004	-0.026785	-0.0274554	-0.0281105	-0.0287488	-0.0293694	-0.0299707	-0.0305518	-0.0311112	-0.0316479	-0.0321605	-0.0326478	-0.0331085	-0.0335416	-0.0339456	-0.0343194	-0.0346617	-0.0349713	-0.0352469	-0.0354874	-0.0356915	-0.035858	-0.0359855	-0.036073	-0.036119	-0.0361225	-0.0360822	-0.0359968	-0.0358651	-0.0356859	-0.035458	-0.03518	-0.0348508	-0.0344691	-0.0340337	-0.0335433	-0.0329968
	deep	x_axis	0	0.0703518	0.140704	0.211055	0.281407	0.351759	0.422111	0.492462	0.562814	0.633166	0.703518	0.773869	0.844221	0.914573	0.984925	1.05528	1.12563	1.19598	1.26633	1.33668	1.40704	1.47739	1.54774	1.61809	1.68844	1.75879	1.82915	1.8995	1.96985	2.0402	2.11055	2.1809	2.25126	2.32161	2.39196	2.46231	2.53266	2.60302	2.67337	2.74372	2.81407	2.88442	2.95477	3.02513	3.09548	3.16583	3.23618
		y_axis	-0.00634846	-0.00786386	-0.00935737	-0.0108279	-0.0122745	-0.013696	-0.0150915	-0.0164598	-0.0177999	-0.0191108	-0.0203914	-0.0216406	-0.0228575	-0.024041	-0.02519	-0.0263034	-0.0273803	-0.0284196	-0.0294202	-0.0303811	-0.0313013	-0.0321796	-0.0330151	-0.0338066	-0.0345532	-0.0352538	-0.0359074	-0.0365128	-0.0370691	-0.0375752	-0.0380301	-0.0384326	-0.0387819	-0.0390767	-0.0393161	-0.039499	-0.0396244	-0.0396912	-0.0396984	-0.0396449	-0.0395297	-0.0393517	-0.0391099	-0.0388032	-0.0384306	-0.037991	-0.0374835
[truncated: 153 more columns]

## Sheet: Supp Fig 1
panel 1	ACC	x_axis	0	0.0703518	0.140704	0.211055	0.281407	0.351759	0.422111	0.492462	0.562814	0.633166	0.703518	0.773869	0.844221	0.914573	0.984925	1.05528	1.12563	1.19598	1.26633	1.33668	1.40704	1.47739	1.54774	1.61809	1.68844	1.75879	1.82915	1.8995	1.96985	2.0402	2.11055	2.1809	2.25126	2.32161	2.39196	2.46231	2.53266	2.60302	2.67337	2.74372	2.81407	2.88442	2.95477	3.02513	3.09548	3.16583	3.23618
		y_axis	-0.909019	-0.985432	-1.05549	-1.11933	-1.17707	-1.22885	-1.27479	-1.31502	-1.34969	-1.3789	-1.4028	-1.42152	-1.43518	-1.44391	-1.44784	-1.44711	-1.44184	-1.43217	-1.41821	-1.40011	-1.37798	-1.35197	-1.3222	-1.2888	-1.2519	-1.21163	-1.16812	-1.1215	-1.0719	-1.01945	-0.964274	-0.906508	-0.84628	-0.783721	-0.718958	-0.652123	-0.583345	-0.512753	-0.440478	-0.366649	-0.291396	-0.214848	-0.137135	-0.0583874	0.0212656	0.101694	0.182769
	Tract ACC to Fron_L	x_axis	0	0.0703518	0.140704	0.211055	0.281407	0.351759	0.422111	0.492462	0.562814	0.633166	0.703518	0.773869	0.844221	0.914573	0.984925	1.05528	1.12563	1.19598	1.26633	1.33668	1.40704	1.47739	1.54774	1.61809	1.68844	1.75879	1.82915	1.8995	1.96985	2.0402	2.11055	2.1809	2.25126	2.32161	2.39196	2.46231	2.53266	2.60302	2.67337	2.74372	2.81407	2.88442	2.95477	3.02513	3.09548	3.16583	3.23618
		y_axis	-0.279639	-0.266792	-0.254505	-0.242761	-0.231547	-0.220847	-0.210646	-0.20093	-0.191683	-0.182891	-0.17454	-0.166613	-0.159097	-0.151976	-0.145236	-0.138861	-0.132838	-0.12715	-0.121784	-0.116725	-0.111956	-0.107465	-0.103235	-0.0992523	-0.0955017	-0.0919685	-0.0886377	-0.0854945	-0.0825241	-0.0797116	-0.0770422	-0.074501	-0.0720732	-0.0697439	-0.0674983	-0.0653215	-0.0631988	-0.0611151	-0.0590558	-0.057006	-0.0549507	-0.0528752	-0.0507647	-0.0486042	-0.0463789	-0.044074	-0.0416746
	Fron_L	x_axis	0	0.0703518	0.140704	0.211055	0.281407	0.351759	0.422111	0.492462	0.562814	0.633166	0.703518	0.773869	0.844221	0.914573	0.984925	1.05528	1.12563	1.19598	1.26633	1.33668	1.40704	1.47739	1.54774	1.61809	1.68844	1.75879	1.82915	1.8995	1.96985	2.0402	2.11055	2.1809	2.25126	2.32161	2.39196	2.46231	2.53266	2.60302	2.67337	2.74372	2.81407	2.88442	2.95477	3.02513	3.09548	3.16583	3.23618
		y_axis	-1.16827	-1.26393	-1.35267	-1.43461	-1.50988	-1.5786	-1.6409	-1.69689	-1.7467	-1.79046	-1.82827	-1.86028	-1.88659	-1.90734	-1.92264	-1.93262	-1.93739	-1.93709	-1.93184	-1.92175	-1.90696	-1.88757	-1.86372	-1.83553	-1.80313	-1.76662	-1.72614	-1.68181	-1.63375	-1.58209	-1.52694	-1.46843	-1.40668	-1.34182	-1.27397	-1.20324	-1.12977	-1.05367	-0.975069	-0.894088	-0.810851	-0.725478	-0.638094	-0.548821	-0.457781	-0.365096	-0.270891
panel 2	ACC	x_axis	0	0.0703518	0.140704	0.211055	0.281407	0.351759	0.422111	0.492462	0.562814	0.633166	0.703518	0.773869	0.844221	0.914573	0.984925	1.05528	1.12563	1.19598	1.26633	1.33668	1.40704	1.47739	1.54774	1.61809	1.68844	1.75879	1.82915	1.8995	1.96985	2.0402	2.11055	2.1809	2.25126	2.32161	2.39196	2.46231	2.53266	2.60302	2.67337	2.74372	2.81407	2.88442	2.95477	3.02513	3.09548	3.16583	3.23618
		y_axis	-0.909019	-0.985432	-1.05549	-1.11933	-1.17707	-1.22885	-1.27479	-1.31502	-1.34969	-1.3789	-1.4028	-1.42152	-1.43518	-1.44391	-1.44784	-1.44711	-1.44184	-1.43217	-1.41821	-1.40011	-1.37798	-1.35197	-1.3222	-1.2888	-1.2519	-1.21163	-1.16812	-1.1215	-1.0719	-1.01945	-0.964274	-0.906508	-0.84628	-0.783721	-0.718958	-0.652123	-0.583345	-0.512753	-0.440478	-0.366649	-0.291396	-0.214848	-0.137135	-0.0583874	0.0212656	0.101694	0.182769
	Tract ACC to Fron_R	x_axis	0	0.0703518	0.140704	0.211055	0.281407	0.351759	0.422111	0.492462	0.562814	0.633166	0.703518	0.773869	0.844221	0.914573	0.984925	1.05528	1.12563	1.19598	1.26633	1.33668	1.40704	1.47739	1.54774	1.61809	1.68844	1.75879	1.82915	1.8995	1.96985	2.0402	2.11055	2.1809	2.25126	2.32161	2.39196	2.46231	2.53266	2.60302	2.67337	2.74372	2.81407	2.88442	2.95477	3.02513	3.09548	3.16583	3.23618
		y_axis	-0.0552208	-0.045851	-0.0378146	-0.0310673	-0.0255646	-0.021262	-0.0181153	-0.0160799	-0.0151115	-0.0151655	-0.0161976	-0.0181634	-0.0210185	-0.0247183	-0.0292186	-0.0344748	-0.0404426	-0.0470775	-0.0543352	-0.0621711	-0.0705408	-0.0794001	-0.0887043	-0.0984091	-0.10847	-0.118843	-0.129483	-0.140346	-0.151388	-0.162563	-0.173828	-0.185139	-0.19645	-0.207718	-0.218897	-0.229944	-0.240814	-0.251463	-0.261846	-0.271919	-0.281638	-0.290957	-0.299833	-0.308221	-0.316077	-0.323356	-0.330015
	Fron_R	x_axis	0	0.0703518	0.140704	0.211055	0.281407	0.351759	0.422111	0.492462	0.562814	0.633166	0.703518	0.773869	0.844221	0.914573	0.984925	1.05528	1.12563	1.19598	1.26633	1.33668	1.40704	1.47739	1.54774	1.61809	1.68844	1.75879	1.82915	1.8995	1.96985	2.0402	2.11055	2.1809	2.25126	2.32161	2.39196	2.46231	2.53266	2.60302	2.67337	2.74372	2.81407	2.88442	2.95477	3.02513	3.09548	3.16583	3.23618
		y_axis	-1.16466	-1.25038	-1.33001	-1.40364	-1.47137	-1.53331	-1.58954	-1.64017	-1.6853	-1.72502	-1.75944	-1.78865	-1.81275	-1.83184	-1.84601	-1.85537	-1.86002	-1.86005	-1.85556	-1.84665	-1.83342	-1.81596	-1.79439	-1.76878	-1.73925	-1.70589	-1.66881	-1.62808	-1.58383	-1.53614	-1.48512	-1.43086	-1.37346	-1.31301	-1.24963	-1.18341	-1.11443	-1.04282	-0.968652	-0.892037	-0.813072	-0.731855	-0.648484	-0.563058	-0.475676	-0.386435	-0.295435
panel 3	ACC	x_axis	0	0.0703518	0.140704	0.211055	0.281407	0.351759	0.422111	0.492462	0.562814	0.633166	0.703518	0.773869	0.844221	0.914573	0.984925	1.05528	1.12563	1.19598	1.26633	1.33668	1.40704	1.47739	1.54774	1.61809	1.68844	1.75879	1.82915	1.8995	1.96985	2.0402	2.11055	2.1809	2.25126	2.32161	2.39196	2.46231	2.53266	2.60302	2.67337	2.74372	2.81407	2.88442	2.95477	3.02513	3.09548	3.16583	3.23618
		y_axis	-0.909019	-0.985432	-1.05549	-1.11933	-1.17707	-1.22885	-1.27479	-1.31502	-1.34969	-1.3789	-1.4028	-1.42152	-1.43518	-1.44391	-1.44784	-1.44711	-1.44184	-1.43217	-1.41821	-1.40011	-1.37798	-1.35197	-1.3222	-1.2888	-1.2519	-1.21163	-1.16812	-1.1215	-1.0719	-1.01945	-0.964274	-0.906508	-0.84628	-0.783721	-0.718958	-0.652123	-0.583345	-0.512753	-0.440478	-0.366649	-0.291396	-0.214848	-0.137135	-0.0583874	0.0212656	0.101694	0.182769
	Tract ACC to Insular_L	x_axis	0	0.0703518	0.140704	0.211055	0.281407	0.351759	0.422111	0.492462	0.562814	0.633166	0.703518	0.773869	0.844221	0.914573	0.984925	1.05528	1.12563	1.19598	1.26633	1.33668	1.40704	1.47739	1.54774	1.61809	1.68844	1.75879	1.82915	1.8995	1.96985	2.0402	2.11055	2.1809	2.25126	2.32161	2.39196	2.46231	2.53266	2.60302	2.67337	2.74372	2.81407	2.88442	2.95477	3.02513	3.09548	3.16583	3.23618
		y_axis	-0.322931	-0.31758	-0.312233	-0.306891	-0.301551	-0.296213	-0.290875	-0.285536	-0.280194	-0.27485	-0.2695	-0.264145	-0.258783	-0.253413	-0.248033	-0.242643	-0.237241	-0.231826	-0.226396	-0.220952	-0.215491	-0.210012	-0.204514	-0.198995	-0.193456	-0.187894	-0.182308	-0.176697	-0.17106	-0.165395	-0.159702	-0.15398	-0.148226	-0.14244	-0.136621	-0.130767	-0.124877	-0.11895	-0.112985	-0.106981	-0.100936	-0.0948497	-0.0887201	-0.0825464	-0.0763273	-0.0700616	-0.0637481
	Insular_L	x_axis	0	0.0703518	0.140704	0.211055	0.281407	0.351759	0.422111	0.492462	0.562814	0.633166	0.703518	0.773869	0.844221	0.914573	0.984925	1.05528	1.12563	1.19598	1.26633	1.33668	1.40704	1.47739	1.54774	1.61809	1.68844	1.75879	1.82915	1.8995	1.96985	2.0402	2.11055	2.1809	2.25126	2.32161	2.39196	2.46231	2.53266	2.60302	2.67337	2.74372	2.81407	2.88442	2.95477	3.02513	3.09548	3.16583	3.23618
		y_axis	-0.695412	-0.779287	-0.857325	-0.929622	-0.996272	-1.05737	-1.11301	-1.16329	-1.2083	-1.24814	-1.2829	-1.31268	-1.33757	-1.35766	-1.37306	-1.38386	-1.39014	-1.39202	-1.38957	-1.3829	-1.3721	-1.35727	-1.3385	-1.31588	-1.28952	-1.2595	-1.22592	-1.18887	-1.14845	-1.10476	-1.05789	-1.00794	-0.954988	-0.899144	-0.8405	-0.77915	-0.715188	-0.64871	-0.579811	-0.508585	-0.435127	-0.359532	-0.281895	-0.202311	-0.120875	-0.0376816	0.0471746
panel 4	ACC	x_axis	0	0.0703518	0.140704	0.211055	0.281407	0.351759	0.422111	0.492462	0.562814	0.633166	0.703518	0.773869	0.844221	0.914573	0.984925	1.05528	1.12563	1.19598	1.26633	1.33668	1.40704	1.47739	1.54774	1.61809	1.68844	1.75879	1.82915	1.8995	1.96985	2.0402	2.11055	2.1809	2.25126	2.32161	2.39196	2.46231	2.53266	2.60302	2.67337	2.74372	2.81407	2.88442	2.95477	3.02513	3.09548	3.16583	3.23618
		y_axis	-0.909019	-0.985432	-1.05549	-1.11933	-1.17707	-1.22885	-1.27479	-1.31502	-1.34969	-1.3789	-1.4028	-1.42152	-1.43518	-1.44391	-1.44784	-1.44711	-1.44184	-1.43217	-1.41821	-1.40011	-1.37798	-1.35197	-1.3222	-1.2888	-1.2519	-1.21163	-1.16812	-1.1215	-1.0719	-1.01945	-0.964274	-0.906508	-0.84628	-0.783721	-0.718958	-0.652123	-0.583345	-0.512753	-0.440478	-0.366649	-0.291396	-0.214848	-0.137135	-0.0583874	0.0212656	0.101694	0.182769
	Tract ACC to Insular_R	x_axis	0	0.0703518	0.140704	0.211055	0.281407	0.351759	0.422111	0.492462	0.562814	0.633166	0.703518	0.773869	0.844221	0.914573	0.984925	1.05528	1.12563	1.19598	1.26633	1.33668	1.40704	1.47739	1.54774	1.61809	1.68844	1.75879	1.82915	1.8995	1.96985	2.0402	2.11055	2.1809	2.25126	2.32161	2.39196	2.46231	2.53266	2.60302	2.67337	2.74372	2.81407	2.88442	2.95477	3.02513	3.09548	3.16583	3.23618
		y_axis	-0.0909064	-0.0793077	-0.0692156	-0.0605798	-0.0533505	-0.0474775	-0.0429108	-0.0396005	-0.0374964	-0.0365485	-0.0367069	-0.0379215	-0.0401422	-0.043319	-0.0474019	-0.0523409	-0.0580859	-0.0645869	-0.0717939	-0.0796569	-0.0881257	-0.0971504	-0.106681	-0.116667	-0.12706	-0.137807	-0.148861	-0.160171	-0.171686	-0.183356	-0.195133	-0.206964	-0.218802	-0.230595	-0.242293	-0.253847	-0.265206	-0.276321	-0.287141	-0.297616	-0.307697	-0.317333	-0.326474	-0.335071	-0.343072	-0.350429	-0.357091
	Insular_R	x_axis	0	0.0703518	0.140704	0.211055	0.281407	0.351759	0.422111	0.492462	0.562814	0.633166	0.703518	0.773869	0.844221	0.914573	0.984925	1.05528	1.12563	1.19598	1.26633	1.33668	1.40704	1.47739	1.54774	1.61809	1.68844	1.75879	1.82915	1.8995	1.96985	2.0402	2.11055	2.1809	2.25126	2.32161	2.39196	2.46231	2.53266	2.60302	2.67337	2.74372	2.81407	2.88442	2.95477	3.02513	3.09548	3.16583	3.23618
		y_axis	-0.858782	-0.906219	-0.949004	-0.987216	-1.02094	-1.05024	-1.07522	-1.09595	-1.1125	-1.12497	-1.13343	-1.13795	-1.13863	-1.13555	-1.12877	-1.11839	-1.10448	-1.08712	-1.0664	-1.04239	-1.01518	-0.984843	-0.951462	-0.915119	-0.875892	-0.833863	-0.789111	-0.741718	-0.691764	-0.639329	-0.584494	-0.527339	-0.467944	-0.406391	-0.342759	-0.277129	-0.209582	-0.140198	-0.0690565	0.00376073	0.0781737	0.154102	0.231465	0.310182	0.390174	0.471358	0.553656
panel 5	Fron_L	x_axis	0	0.0703518	0.140704	0.211055	0.281407	0.351759	0.422111	0.492462	0.562814	0.633166	0.703518	0.773869	0.844221	0.914573	0.984925	1.05528	1.12563	1.19598	1.26633	1.33668	1.40704	1.47739	1.54774	1.61809	1.68844	1.75879	1.82915	1.8995	1.96985	2.0402	2.11055	2.1809	2.25126	2.32161	2.39196	2.46231	2.53266	2.60302	2.67337	2.74372	2.81407	2.88442	2.95477	3.02513	3.09548	3.16583	3.23618
		y_axis	-1.16827	-1.26393	-1.35267	-1.43461	-1.50988	-1.5786	-1.6409	-1.69689	-1.7467	-1.79046	-1.82827	-1.86028	-1.88659	-1.90734	-1.92264	-1.93262	-1.93739	-1.93709	-1.93184	-1.92175	-1.90696	-1.88757	-1.86372	-1.83553	-1.80313	-1.76662	-1.72614	-1.68181	-1.63375	-1.58209	-1.52694	-1.46843	-1.40668	-1.34182	-1.27397	-1.20324	-1.12977	-1.05367	-0.975069	-0.894088	-0.810851	-0.725478	-0.638094	-0.548821	-0.457781	-0.365096	-0.270891
	Tract Fron_L to Fron_R	x_axis	0	0.0703518	0.140704	0.211055	0.281407	0.351759	0.422111	0.492462	0.562814	0.633166	0.703518	0.773869	0.844221	0.914573	0.984925	1.05528	1.12563	1.19598	1.26633	1.33668	1.40704	1.47739	1.54774	1.61809	1.68844	1.75879	1.82915	1.8995	1.96985	2.0402	2.11055	2.1809	2.25126	2.32161	2.39196	2.46231	2.53266	2.60302	2.67337	2.74372	2.81407	2.88442	2.95477	3.02513	3.09548	3.16583	3.23618
		y_axis	-0.232446	-0.205587	-0.180505	-0.157154	-0.135488	-0.115461	-0.0970266	-0.080139	-0.064752	-0.0508198	-0.0382961	-0.0271351	-0.0172906	-0.00871652	-0.00136694	0.00480425	0.00984308	0.0137956	0.0167079	0.0186259	0.0195958	0.0196636	0.0188752	0.0172769	0.0149145	0.0118343	0.00808209	0.00370408	-0.00125374	-0.00674532	-0.0127246	-0.0191456	-0.0259621	-0.0331283	-0.0405979	-0.0483251	-0.0562637	-0.0643676	-0.0725909	-0.0808876	-0.0892114	-0.0975165	-0.105757	-0.113886	-0.121858	-0.129628	-0.137148
	Fron_R	x_axis	0	0.0703518	0.140704	0.211055	0.281407	0.351759	0.422111	0.492462	0.562814	0.633166	0.703518	0.773869	0.844221	0.914573	0.984925	1.05528	1.12563	1.19598	1.26633	1.33668	1.40704	1.47739	1.54774	1.61809	1.68844	1.75879	1.82915	1.8995	1.96985	2.0402	2.11055	2.1809	2.25126	2.32161	2.39196	2.46231	2.53266	2.60302	2.67337	2.74372	2.81407	2.88442	2.95477	3.02513	3.09548	3.16583	3.23618
		y_axis	-1.16466	-1.25038	-1.33001	-1.40364	-1.47137	-1.53331	-1.58954	-1.64017	-1.6853	-1.72502	-1.75944	-1.78865	-1.81275	-1.83184	-1.84601	-1.85537	-1.86002	-1.86005	-1.85556	-1.84665	-1.83342	-1.81596	-1.79439	-1.76878	-1.73925	-1.70589	-1.66881	-1.62808	-1.58383	-1.53614	-1.48512	-1.43086	-1.37346	-1.31301	-1.24963	-1.18341	-1.11443	-1.04282	-0.968652	-0.892037	-0.813072	-0.731855	-0.648484	-0.563058	-0.475676	-0.386435	-0.295435
panel 6	Fron_L	x_axis	0	0.0703518	0.140704	0.211055	0.281407	0.351759	0.422111	0.492462	0.562814	0.633166	0.703518	0.773869	0.844221	0.914573	0.984925	1.05528	1.12563	1.19598	1.26633	1.33668	1.40704	1.47739	1.54774	1.61809	1.68844	1.75879	1.82915	1.8995	1.96985	2.0402	2.11055	2.1809	2.25126	2.32161	2.39196	2.46231	2.53266	2.60302	2.67337	2.74372	2.81407	2.88442	2.95477	3.02513	3.09548	3.16583	3.23618
		y_axis	-1.16827	-1.26393	-1.35267	-1.43461	-1.50988	-1.5786	-1.6409	-1.69689	-1.7467	-1.79046	-1.82827	-1.86028	-1.88659	-1.90734	-1.92264	-1.93262	-1.93739	-1.93709	-1.93184	-1.92175	-1.90696	-1.88757	-1.86372	-1.83553	-1.80313	-1.76662	-1.72614	-1.68181	-1.63375	-1.58209	-1.52694	-1.46843	-1.40668	-1.34182	-1.27397	-1.20324	-1.12977	-1.05367	-0.975069	-0.894088	-0.810851	-0.725478	-0.638094	-0.548821	-0.457781	-0.365096	-0.270891
	Tract Fron_L to Insular_L	x_axis	0	0.0703518	0.140704	0.211055	0.281407	0.351759	0.422111	0.492462	0.562814	0.633166	0.703518	0.773869	0.844221	0.914573	0.984925	1.05528	1.12563	1.19598	1.26633	1.33668	1.40704	1.47739	1.54774	1.61809	1.68844	1.75879	1.82915	1.8995	1.96985	2.0402	2.11055	2.1809	2.25126	2.32161	2.39196	2.46231	2.53266	2.60302	2.67337	2.74372	2.81407	2.88442	2.95477	3.02513	3.09548	3.16583	3.23618
		y_axis	-0.381163	-0.364388	-0.348407	-0.333196	-0.318735	-0.305002	-0.291973	-0.279627	-0.267942	-0.256896	-0.246467	-0.236632	-0.22737	-0.218658	-0.210475	-0.202797	-0.195604	-0.188873	-0.182581	-0.176707	-0.171229	-0.166125	-0.161372	-0.156948	-0.152831	-0.149	-0.145431	-0.142104	-0.138995	-0.136083	-0.133346	-0.130761	-0.128307	-0.125961	-0.123701	-0.121505	-0.119352	-0.117218	-0.115082	-0.112921	-0.110715	-0.108439	-0.106073	-0.103595	-0.100981	-0.0982107	-0.0952612
	Insular_L	x_axis	0	0.0703518	0.140704	0.211055	0.281407	0.351759	0.422111	0.492462	0.562814	0.633166	0.703518	0.773869	0.844221	0.914573	0.984925	1.05528	1.12563	1.19598	1.26633	1.33668	1.40704	1.47739	1.54774	1.61809	1.68844	1.75879	1.82915	1.8995	1.96985	2.0402	2.11055	2.1809	2.25126	2.32161	2.39196	2.46231	2.53266	2.60302	2.67337	2.74372	2.81407	2.88442	2.95477	3.02513	3.09548	3.16583	3.23618
		y_axis	-0.695412	-0.779287	-0.857325	-0.929622	-0.996272	-1.05737	-1.11301	-1.16329	-1.2083	-1.24814	-1.2829	-1.31268	-1.33757	-1.35766	-1.37306	-1.38386	-1.39014	-1.39202	-1.38957	-1.3829	-1.3721	-1.35727	-1.3385	-1.31588	-1.28952	-1.2595	-1.22592	-1.18887	-1.14845	-1.10476	-1.05789	-1.00794	-0.954988	-0.899144	-0.8405	-0.77915	-0.715188	-0.64871	-0.579811	-0.508585	-0.435127	-0.359532	-0.281895	-0.202311	-0.120875	-0.0376816	0.0471746
panel 7	Fron_R	x_axis	0	0.0703518	0.140704	0.211055	0.281407	0.351759	0.422111	0.492462	0.562814	0.633166	0.703518	0.773869	0.844221	0.914573	0.984925	1.05528	1.12563	1.19598	1.26633	1.33668	1.40704	1.47739	1.54774	1.61809	1.68844	1.75879	1.82915	1.8995	1.96985	2.0402	2.11055	2.1809	2.25126	2.32161	2.39196	2.46231	2.53266	2.60302	2.67337	2.74372	2.81407	2.88442	2.95477	3.02513	3.09548	3.16583	3.23618
		y_axis	-1.16466	-1.25038	-1.33001	-1.40364	-1.47137	-1.53331	-1.58954	-1.64017	-1.6853	-1.72502	-1.75944	-1.78865	-1.81275	-1.83184	-1.84601	-1.85537	-1.86002	-1.86005	-1.85556	-1.84665	-1.83342	-1.81596	-1.79439	-1.76878	-1.73925	-1.70589	-1.66881	-1.62808	-1.58383	-1.53614	-1.48512	-1.43086	-1.37346	-1.31301	-1.24963	-1.18341	-1.11443	-1.04282	-0.968652	-0.892037	-0.813072	-0.731855	-0.648484	-0.563058	-0.475676	-0.386435	-0.295435
	Tract Fron_R to Insular_R	x_axis	0	0.0703518	0.140704	0.211055	0.281407	0.351759	0.422111	0.492462	0.562814	0.633166	0.703518	0.773869	0.844221	0.914573	0.984925	1.05528	1.12563	1.19598	1.26633	1.33668	1.40704	1.47739	1.54774	1.61809	1.68844	1.75879	1.82915	1.8995	1.96985	2.0402	2.11055	2.1809	2.25126	2.32161	2.39196	2.46231	2.53266	2.60302	2.67337	2.74372	2.81407	2.88442	2.95477	3.02513	3.09548	3.16583	3.23618
		y_axis	-0.118445	-0.107286	-0.0973375	-0.0885625	-0.0809222	-0.0743782	-0.068892	-0.0644253	-0.0609397	-0.0583967	-0.056758	-0.0559852	-0.0560398	-0.0568835	-0.0584777	-0.0607843	-0.0637646	-0.0673804	-0.0715932	-0.0763647	-0.0816563	-0.0874298	-0.0936467	-0.100269	-0.107257	-0.114574	-0.12218	-0.130038	-0.138109	-0.146354	-0.154736	-0.163215	-0.171754	-0.180314	-0.188856	-0.197342	-0.205734	-0.213994	-0.222082	-0.229961	-0.237593	-0.244937	-0.251958	-0.258615	-0.26487	-0.270686	-0.276023
	Insular_R	x_axis	0	0.0703518	0.140704	0.211055	0.281407	0.351759	0.422111	0.492462	0.562814	0.633166	0.703518	0.773869	0.844221	0.914573	0.984925	1.05528	1.12563	1.19598	1.26633	1.33668	1.40704	1.47739	1.54774	1.61809	1.68844	1.75879	1.82915	1.8995	1.96985	2.0402	2.11055	2.1809	2.25126	2.32161	2.39196	2.46231	2.53266	2.60302	2.67337	2.74372	2.81407	2.88442	2.95477	3.02513	3.09548	3.16583	3.23618
		y_axis	-0.858782	-0.906219	-0.949004	-0.987216	-1.02094	-1.05024	-1.07522	-1.09595	-1.1125	-1.12497	-1.13343	-1.13795	-1.13863	-1.13555	-1.12877	-1.11839	-1.10448	-1.08712	-1.0664	-1.04239	-1.01518	-0.984843	-0.951462	-0.915119	-0.875892	-0.833863	-0.789111	-0.741718	-0.691764	-0.639329	-0.584494	-0.527339	-0.467944	-0.406391	-0.342759	-0.277129	-0.209582	-0.140198	-0.0690565	0.00376073	0.0781737	0.154102	0.231465	0.310182	0.390174	0.471358	0.553656
panel 8	Fron_R	x_axis	0	0.0703518	0.140704	0.211055	0.281407	0.351759	0.422111	0.492462	0.562814	0.633166	0.703518	0.773869	0.844221	0.914573	0.984925	1.05528	1.12563	1.19598	1.26633	1.33668	1.40704	1.47739	1.54774	1.61809	1.68844	1.75879	1.82915	1.8995	1.96985	2.0402	2.11055	2.1809	2.25126	2.32161	2.39196	2.46231	2.53266	2.60302	2.67337	2.74372	2.81407	2.88442	2.95477	3.02513	3.09548	3.16583	3.23618
		y_axis	-1.16466	-1.25038	-1.33001	-1.40364	-1.47137	-1.53331	-1.58954	-1.64017	-1.6853	-1.72502	-1.75944	-1.78865	-1.81275	-1.83184	-1.84601	-1.85537	-1.86002	-1.86005	-1.85556	-1.84665	-1.83342	-1.81596	-1.79439	-1.76878	-1.73925	-1.70589	-1.66881	-1.62808	-1.58383	-1.53614	-1.48512	-1.43086	-1.37346	-1.31301	-1.24963	-1.18341	-1.11443	-1.04282	-0.968652	-0.892037	-0.813072	-0.731855	-0.648484	-0.563058	-0.475676	-0.386435	-0.295435
	Tract Fron_R to Par_R	x_axis	0	0.0703518	0.140704	0.211055	0.281407	0.351759	0.422111	0.492462	0.562814	0.633166	0.703518	0.773869	0.844221	0.914573	0.984925	1.05528	1.12563	1.19598	1.26633	1.33668	1.40704	1.47739	1.54774	1.61809	1.68844	1.75879	1.82915	1.8995	1.96985	2.0402	2.11055	2.1809	2.25126	2.32161	2.39196	2.46231	2.53266	2.60302	2.67337	2.74372	2.81407	2.88442	2.95477	3.02513	3.09548	3.16583	3.23618
		y_axis	-0.219763	-0.236043	-0.250765	-0.263971	-0.275702	-0.285999	-0.294905	-0.30246	-0.308707	-0.313686	-0.317439	-0.320007	-0.321432	-0.321756	-0.32102	-0.319264	-0.316532	-0.312864	-0.308301	-0.302885	-0.296658	-0.289662	-0.281936	-0.273524	-0.264466	-0.254804	-0.244579	-0.233833	-0.222607	-0.210943	-0.198882	-0.186466	-0.173735	-0.160733	-0.147499	-0.134076	-0.120505	-0.106827	-0.093084	-0.0793173	-0.0655684	-0.0518787	-0.0382897	-0.0248428	-0.0115795	0.00145867	0.0142303
	Par_R	x_axis	0	0.0703518	0.140704	0.211055	0.281407	0.351759	0.422111	0.492462	0.562814	0.633166	0.703518	0.773869	0.844221	0.914573	0.984925	1.05528	1.12563	1.19598	1.26633	1.33668	1.40704	1.47739	1.54774	1.61809	1.68844	1.75879	1.82915	1.8995	1.96985	2.0402	2.11055	2.1809	2.25126	2.32161	2.39196	2.46231	2.53266	2.60302	2.67337	2.74372	2.81407	2.88442	2.95477	3.02513	3.09548	3.16583	3.23618
		y_axis	-1.12703	-1.19785	-1.26385	-1.32511	-1.3817	-1.43368	-1.48113	-1.52411	-1.56271	-1.59698	-1.627	-1.65284	-1.67457	-1.69225	-1.70597	-1.71579	-1.72178	-1.72402	-1.72256	-1.71749	-1.70887	-1.69677	-1.68127	-1.66243	-1.64033	-1.61503	-1.58661	-1.55513	-1.52068	-1.4833	-1.44309	-1.4001	-1.35441	-1.30609	-1.25521	-1.20184	-1.14605	-1.08791	-1.0275	-0.964869	-0.900104	-0.833271	-0.764441	-0.693685	-0.621072	-0.546673	-0.470559
panel 9	Insular_L	x_axis	0	0.0703518	0.140704	0.211055	0.281407	0.351759	0.422111	0.492462	0.562814	0.633166	0.703518	0.773869	0.844221	0.914573	0.984925	1.05528	1.12563	1.19598	1.26633	1.33668	1.40704	1.47739	1.54774	1.61809	1.68844	1.75879	1.82915	1.8995	1.96985	2.0402	2.11055	2.1809	2.25126	2.32161	2.39196	2.46231	2.53266	2.60302	2.67337	2.74372	2.81407	2.88442	2.95477	3.02513	3.09548	3.16583	3.23618
		y_axis	-0.695412	-0.779287	-0.857325	-0.929622	-0.996272	-1.05737	-1.11301	-1.16329	-1.2083	-1.24814	-1.2829	-1.31268	-1.33757	-1.35766	-1.37306	-1.38386	-1.39014	-1.39202	-1.38957	-1.3829	-1.3721	-1.35727	-1.3385	-1.31588	-1.28952	-1.2595	-1.22592	-1.18887	-1.14845	-1.10476	-1.05789	-1.00794	-0.954988	-0.899144	-0.8405	-0.77915	-0.715188	-0.64871	-0.579811	-0.508585	-0.435127	-0.359532	-0.281895	-0.202311	-0.120875	-0.0376816	0.0471746
	Tract Insular_L to Par_L	x_axis	0	0.0703518	0.140704	0.211055	0.281407	0.351759	0.422111	0.492462	0.562814	0.633166	0.703518	0.773869	0.844221	0.914573	0.984925	1.05528	1.12563	1.19598	1.26633	1.33668	1.40704	1.47739	1.54774	1.61809	1.68844	1.75879	1.82915	1.8995	1.96985	2.0402	2.11055	2.1809	2.25126	2.32161	2.39196	2.46231	2.53266	2.60302	2.67337	2.74372	2.81407	2.88442	2.95477	3.02513	3.09548	3.16583	3.23618
		y_axis	-0.213385	-0.216035	-0.218734	-0.221469	-0.224228	-0.227	-0.229772	-0.232532	-0.235268	-0.237968	-0.240619	-0.24321	-0.245729	-0.248163	-0.2505	-0.252728	-0.254835	-0.25681	-0.258639	-0.260311	-0.261813	-0.263134	-0.264262	-0.265183	-0.265887	-0.266361	-0.266593	-0.266571	-0.266282	-0.265715	-0.264858	-0.263698	-0.262224	-0.260422	-0.258282	-0.255791	-0.252936	-0.249707	-0.24609	-0.242073	-0.237645	-0.232794	-0.227506	-0.221771	-0.215576	-0.208908	-0.201757
	Par_L	x_axis	0	0.0703518	0.140704	0.211055	0.281407	0.351759	0.422111	0.492462	0.562814	0.633166	0.703518	0.773869	0.844221	0.914573	0.984925	1.05528	1.12563	1.19598	1.26633	1.33668	1.40704	1.47739	1.54774	1.61809	1.68844	1.75879	1.82915	1.8995	1.96985	2.0402	2.11055	2.1809	2.25126	2.32161	2.39196	2.46231	2.53266	2.60302	2.67337	2.74372	2.81407	2.88442	2.95477	3.02513	3.09548	3.16583	3.23618
		y_axis	-1.21048	-1.29539	-1.37479	-1.44878	-1.51742	-1.58079	-1.63899	-1.69207	-1.74013	-1.78324	-1.82149	-1.85494	-1.88368	-1.90779	-1.92735	-1.94244	-1.95313	-1.95951	-1.96165	-1.95964	-1.95354	-1.94345	-1.92944	-1.91159	-1.88998	-1.86468	-1.83579	-1.80337	-1.7675	-1.72827	-1.68575	-1.64002	-1.59117	-1.53926	-1.48439	-1.42662	-1.36605	-1.30273	-1.23677	-1.16823	-1.0972	-1.02374	-0.947954	-0.869907	-0.78968	-0.707352	-0.623004
panel 10	Insular_R	x_axis	0	0.0703518	0.140704	0.211055	0.281407	0.351759	0.422111	0.492462	0.562814	0.633166	0.703518	0.773869	0.844221	0.914573	0.984925	1.05528	1.12563	1.19598	1.26633	1.33668	1.40704	1.47739	1.54774	1.61809	1.68844	1.75879	1.82915	1.8995	1.96985	2.0402	2.11055	2.1809	2.25126	2.32161	2.39196	2.46231	2.53266	2.60302	2.67337	2.74372	2.81407	2.88442	2.95477	3.02513	3.09548	3.16583	3.23618
		y_axis	-0.858782	-0.906219	-0.949004	-0.987216	-1.02094	-1.05024	-1.07522	-1.09595	-1.1125	-1.12497	-1.13343	-1.13795	-1.13863	-1.13555	-1.12877	-1.11839	-1.10448	-1.08712	-1.0664	-1.04239	-1.01518	-0.984843	-0.951462	-0.915119	-0.875892	-0.833863	-0.789111	-0.741718	-0.691764	-0.639329	-0.584494	-0.527339	-0.467944	-0.406391	-0.342759	-0.277129	-0.209582	-0.140198	-0.0690565	0.00376073	0.0781737	0.154102	0.231465	0.310182	0.390174	0.471358	0.553656
	Tract Insular_R to Par_R	x_axis	0	0.0703518	0.140704	0.211055	0.281407	0.351759	0.422111	0.492462	0.562814	0.633166	0.703518	0.773869	0.844221	0.914573	0.984925	1.05528	1.12563	1.19598	1.26633	1.33668	1.40704	1.47739	1.54774	1.61809	1.68844	1.75879	1.82915	1.8995	1.96985	2.0402	2.11055	2.1809	2.25126	2.32161	2.39196	2.46231	2.53266	2.60302	2.67337	2.74372	2.81407	2.88442	2.95477	3.02513	3.09548	3.16583	3.23618
		y_axis	-0.363012	-0.352963	-0.343433	-0.334405	-0.325864	-0.317791	-0.310171	-0.302987	-0.296222	-0.28986	-0.283885	-0.278278	-0.273025	-0.268108	-0.263511	-0.259216	-0.255208	-0.25147	-0.247986	-0.244737	-0.241709	-0.238884	-0.236246	-0.233778	-0.231463	-0.229286	-0.227228	-0.225275	-0.223408	-0.221612	-0.21987	-0.218165	-0.21648	-0.214799	-0.213106	-0.211384	-0.209615	-0.207785	-0.205875	-0.203869	-0.201751	-0.199504	-0.197112	-0.194557	-0.191824	-0.188895	-0.185754
	Par_R	x_axis	0	0.0703518	0.140704	0.211055	0.281407	0.351759	0.422111	0.492462	0.562814	0.633166	0.703518	0.773869	0.844221	0.914573	0.984925	1.05528	1.12563	1.19598	1.26633	1.33668	1.40704	1.47739	1.54774	1.61809	1.68844	1.75879	1.82915	1.8995	1.96985	2.0402	2.11055	2.1809	2.25126	2.32161	2.39196	2.46231	2.53266	2.60302	2.67337	2.74372	2.81407	2.88442	2.95477	3.02513	3.09548	3.16583	3.23618
		y_axis	-1.12703	-1.19785	-1.26385	-1.32511	-1.3817	-1.43368	-1.48113	-1.52411	-1.56271	-1.59698	-1.627	-1.65284	-1.67457	-1.69225	-1.70597	-1.71579	-1.72178	-1.72402	-1.72256	-1.71749	-1.70887	-1.69677	-1.68127	-1.66243	-1.64033	-1.61503	-1.58661	-1.55513	-1.52068	-1.4833	-1.44309	-1.4001	-1.35441	-1.30609	-1.25521	-1.20184	-1.14605	-1.08791	-1.0275	-0.964869	-0.900104	-0.833271	-0.764441	-0.693685	-0.621072	-0.546673	-0.470559
panel 11	Par_L	x_axis	0	0.0703518	0.140704	0.211055	0.281407	0.351759	0.422111	0.492462	0.562814	0.633166	0.703518	0.773869	0.844221	0.914573	0.984925	1.05528	1.12563	1.19598	1.26633	1.33668	1.40704	1.47739	1.54774	1.61809	1.68844	1.75879	1.82915	1.8995	1.96985	2.0402	2.11055	2.1809	2.25126	2.32161	2.39196	2.46231	2.53266	2.60302	2.67337	2.74372	2.81407	2.88442	2.95477	3.02513	3.09548	3.16583	3.23618
		y_axis	-1.21048	-1.29539	-1.37479	-1.44878	-1.51742	-1.58079	-1.63899	-1.69207	-1.74013	-1.78324	-1.82149	-1.85494	-1.88368	-1.90779	-1.92735	-1.94244	-1.95313	-1.95951	-1.96165	-1.95964	-1.95354	-1.94345	-1.92944	-1.91159	-1.88998	-1.86468	-1.83579	-1.80337	-1.7675	-1.72827	-1.68575	-1.64002	-1.59117	-1.53926	-1.48439	-1.42662	-1.36605	-1.30273	-1.23677	-1.16823	-1.0972	-1.02374	-0.947954	-0.869907	-0.78968	-0.707352	-0.623004
	Tract Par_L to Par_R	x_axis	0	0.0703518	0.140704	0.211055	0.281407	0.351759	0.422111	0.492462	0.562814	0.633166	0.703518	0.773869	0.844221	0.914573	0.984925	1.05528	1.12563	1.19598	1.26633	1.33668	1.40704	1.47739	1.54774	1.61809	1.68844	1.75879	1.82915	1.8995	1.96985	2.0402	2.11055	2.1809	2.25126	2.32161	2.39196	2.46231	2.53266	2.60302	2.67337	2.74372	2.81407	2.88442	2.95477	3.02513	3.09548	3.16583	3.23618
		y_axis	-0.264306	-0.23653	-0.211181	-0.188184	-0.167466	-0.148955	-0.132576	-0.118257	-0.105924	-0.0955037	-0.0869225	-0.0801074	-0.0749849	-0.0714816	-0.0695242	-0.0690394	-0.0699538	-0.0721941	-0.0756868	-0.0803587	-0.0861364	-0.0929465	-0.100716	-0.109371	-0.118838	-0.129044	-0.139916	-0.15138	-0.163364	-0.175792	-0.188593	-0.201693	-0.215019	-0.228496	-0.242053	-0.255615	-0.269109	-0.282462	-0.2956	-0.30845	-0.320939	-0.332994	-0.34454	-0.355505	-0.365815	-0.375397	-0.384178
	Par_R	x_axis	0	0.0703518	0.140704	0.211055	0.281407	0.351759	0.422111	0.492462	0.562814	0.633166	0.703518	0.773869	0.844221	0.914573	0.984925	1.05528	1.12563	1.19598	1.26633	1.33668	1.40704	1.47739	1.54774	1.61809	1.68844	1.75879	1.82915	1.8995	1.96985	2.0402	2.11055	2.1809	2.25126	2.32161	2.39196	2.46231	2.53266	2.60302	2.67337	2.74372	2.81407	2.88442	2.95477	3.02513	3.09548	3.16583	3.23618
		y_axis	-1.12703	-1.19785	-1.26385	-1.32511	-1.3817	-1.43368	-1.48113	-1.52411	-1.56271	-1.59698	-1.627	-1.65284	-1.67457	-1.69225	-1.70597	-1.71579	-1.72178	-1.72402	-1.72256	-1.71749	-1.70887	-1.69677	-1.68127	-1.66243	-1.64033	-1.61503	-1.58661	-1.55513	-1.52068	-1.4833	-1.44309	-1.4001	-1.35441	-1.30609	-1.25521	-1.20184	-1.14605	-1.08791	-1.0275	-0.964869	-0.900104	-0.833271	-0.764441	-0.693685	-0.621072	-0.546673	-0.470559
[truncated: 153 more columns]

## Sheet: Supp Fig 2
panel 1	Fron_R	x_axis	0	0.0703518	0.140704	0.211055	0.281407	0.351759	0.422111	0.492462	0.562814	0.633166	0.703518	0.773869	0.844221	0.914573	0.984925	1.05528	1.12563	1.19598	1.26633	1.33668	1.40704	1.47739	1.54774	1.61809	1.68844	1.75879	1.82915	1.8995	1.96985	2.0402	2.11055	2.1809	2.25126	2.32161	2.39196	2.46231	2.53266	2.60302	2.67337	2.74372	2.81407	2.88442	2.95477	3.02513	3.09548	3.16583	3.23618
		y_axis	-0.106116	-0.123489	-0.13924	-0.153411	-0.166044	-0.177179	-0.186858	-0.195122	-0.202014	-0.207573	-0.211842	-0.214862	-0.216675	-0.217322	-0.216844	-0.215282	-0.212679	-0.209075	-0.204511	-0.199031	-0.192673	-0.185481	-0.177496	-0.168758	-0.15931	-0.149192	-0.138447	-0.127115	-0.115238	-0.102857	-0.0900139	-0.07675	-0.0631067	-0.0491254	-0.0348473	-0.0203141	-0.00556696	0.00935257	0.0244031	0.0395433	0.0547317	0.0699269	0.0850876	0.100172	0.115139	0.129948	0.144556
	Tract Fron_R to Insular_R	x_axis	0	0.0703518	0.140704	0.211055	0.281407	0.351759	0.422111	0.492462	0.562814	0.633166	0.703518	0.773869	0.844221	0.914573	0.984925	1.05528	1.12563	1.19598	1.26633	1.33668	1.40704	1.47739	1.54774	1.61809	1.68844	1.75879	1.82915	1.8995	1.96985	2.0402	2.11055	2.1809	2.25126	2.32161	2.39196	2.46231	2.53266	2.60302	2.67337	2.74372	2.81407	2.88442	2.95477	3.02513	3.09548	3.16583	3.23618
		y_axis	-0.109498	-0.101465	-0.0939154	-0.0868351	-0.0802098	-0.0740248	-0.0682658	-0.0629182	-0.0579675	-0.0533993	-0.0491991	-0.0453524	-0.0418448	-0.0386618	-0.0357888	-0.0332115	-0.0309154	-0.0288858	-0.0271085	-0.0255689	-0.0242526	-0.023145	-0.0222317	-0.0214982	-0.02093	-0.0205128	-0.0202318	-0.0200728	-0.0200213	-0.0200627	-0.0201825	-0.0203664	-0.0205998	-0.0208683	-0.0211573	-0.0214524	-0.0217392	-0.022003	-0.0222296	-0.0224044	-0.0225129	-0.0225406	-0.0224731	-0.0222958	-0.0219944	-0.0215544	-0.0209611
panel 2	ACC	x_axis	0	0.0703518	0.140704	0.211055	0.281407	0.351759	0.422111	0.492462	0.562814	0.633166	0.703518	0.773869	0.844221	0.914573	0.984925	1.05528	1.12563	1.19598	1.26633	1.33668	1.40704	1.47739	1.54774	1.61809	1.68844	1.75879	1.82915	1.8995	1.96985	2.0402	2.11055	2.1809	2.25126	2.32161	2.39196	2.46231	2.53266	2.60302	2.67337	2.74372	2.81407	2.88442	2.95477	3.02513	3.09548	3.16583	3.23618
		y_axis	0.0868581	0.0821558	0.077415	0.0726459	0.067859	0.0630643	0.0582722	0.0534929	0.0487367	0.0440139	0.0393346	0.0347092	0.030148	0.0256611	0.0212588	0.0169515	0.0127493	0.00866255	0.00470147	0.000876333	-0.00280261	-0.00632509	-0.00968085	-0.0128596	-0.0158512	-0.0186452	-0.0212315	-0.0235998	-0.0257398	-0.0276413	-0.029294	-0.0306876	-0.0318119	-0.0326567	-0.0332116	-0.0334664	-0.0334108	-0.0330347	-0.0323277	-0.0312795	-0.02988	-0.0281188	-0.0259857	-0.0234705	-0.0205628	-0.0172524	-0.0135291
	Tract ACC to Insular_R	x_axis	0	0.0703518	0.140704	0.211055	0.281407	0.351759	0.422111	0.492462	0.562814	0.633166	0.703518	0.773869	0.844221	0.914573	0.984925	1.05528	1.12563	1.19598	1.26633	1.33668	1.40704	1.47739	1.54774	1.61809	1.68844	1.75879	1.82915	1.8995	1.96985	2.0402	2.11055	2.1809	2.25126	2.32161	2.39196	2.46231	2.53266	2.60302	2.67337	2.74372	2.81407	2.88442	2.95477	3.02513	3.09548	3.16583	3.23618
		y_axis	-0.00231064	-0.00663445	-0.0107792	-0.0147469	-0.0185399	-0.0221603	-0.0256103	-0.028892	-0.0320076	-0.0349594	-0.0377493	-0.0403797	-0.0428527	-0.0451705	-0.0473352	-0.049349	-0.051214	-0.0529326	-0.0545067	-0.0559386	-0.0572305	-0.0583845	-0.0594028	-0.0602876	-0.061041	-0.0616652	-0.0621624	-0.0625347	-0.0627844	-0.0629135	-0.0629243	-0.062819	-0.0625996	-0.0622684	-0.0618275	-0.0612792	-0.0606255	-0.0598687	-0.0590109	-0.0580543	-0.057001	-0.0558533	-0.0546133	-0.0532832	-0.0518651	-0.0503612	-0.0487737
panel 3	Fron_L	x_axis	0	0.0703518	0.140704	0.211055	0.281407	0.351759	0.422111	0.492462	0.562814	0.633166	0.703518	0.773869	0.844221	0.914573	0.984925	1.05528	1.12563	1.19598	1.26633	1.33668	1.40704	1.47739	1.54774	1.61809	1.68844	1.75879	1.82915	1.8995	1.96985	2.0402	2.11055	2.1809	2.25126	2.32161	2.39196	2.46231	2.53266	2.60302	2.67337	2.74372	2.81407	2.88442	2.95477	3.02513	3.09548	3.16583	3.23618
		y_axis	-0.0604024	-0.0762259	-0.0911791	-0.105277	-0.118535	-0.130969	-0.142592	-0.153421	-0.163471	-0.172756	-0.181292	-0.189094	-0.196178	-0.202557	-0.208248	-0.213265	-0.217624	-0.22134	-0.224428	-0.226902	-0.228779	-0.230074	-0.2308	-0.230975	-0.230612	-0.229727	-0.228335	-0.226451	-0.22409	-0.221268	-0.217999	-0.214299	-0.210183	-0.205665	-0.200762	-0.195488	-0.189859	-0.183889	-0.177593	-0.170987	-0.164086	-0.156906	-0.14946	-0.141765	-0.133835	-0.125686	-0.117332
	Tract Fron_L to Fron_R	x_axis	0	0.0703518	0.140704	0.211055	0.281407	0.351759	0.422111	0.492462	0.562814	0.633166	0.703518	0.773869	0.844221	0.914573	0.984925	1.05528	1.12563	1.19598	1.26633	1.33668	1.40704	1.47739	1.54774	1.61809	1.68844	1.75879	1.82915	1.8995	1.96985	2.0402	2.11055	2.1809	2.25126	2.32161	2.39196	2.46231	2.53266	2.60302	2.67337	2.74372	2.81407	2.88442	2.95477	3.02513	3.09548	3.16583	3.23618
		y_axis	0.0480959	0.0460754	0.0441601	0.0423466	0.0406319	0.0390126	0.0374857	0.036048	0.0346961	0.0334271	0.0322377	0.0311246	0.0300847	0.0291149	0.0282119	0.0273725	0.0265936	0.0258719	0.0252043	0.0245876	0.0240186	0.0234941	0.0230109	0.0225659	0.0221558	0.0217774	0.0214277	0.0211033	0.0208011	0.0205179	0.0202505	0.0199957	0.0197504	0.0195114	0.0192754	0.0190393	0.0187998	0.0185539	0.0182983	0.0180298	0.0177452	0.0174414	0.0171151	0.0167632	0.0163825	0.0159698	0.0155219
panel 4	Fron_R	x_axis	0	0.0703518	0.140704	0.211055	0.281407	0.351759	0.422111	0.492462	0.562814	0.633166	0.703518	0.773869	0.844221	0.914573	0.984925	1.05528	1.12563	1.19598	1.26633	1.33668	1.40704	1.47739	1.54774	1.61809	1.68844	1.75879	1.82915	1.8995	1.96985	2.0402	2.11055	2.1809	2.25126	2.32161	2.39196	2.46231	2.53266	2.60302	2.67337	2.74372	2.81407	2.88442	2.95477	3.02513	3.09548	3.16583	3.23618
		y_axis	-0.10659	-0.128851	-0.149856	-0.169627	-0.188189	-0.205563	-0.221773	-0.236842	-0.250794	-0.263651	-0.275436	-0.286174	-0.295886	-0.304597	-0.312328	-0.319104	-0.324947	-0.329881	-0.333929	-0.337113	-0.339458	-0.340986	-0.34172	-0.341683	-0.340899	-0.339391	-0.337181	-0.334294	-0.330751	-0.326577	-0.321795	-0.316427	-0.310496	-0.304027	-0.297041	-0.289563	-0.281615	-0.27322	-0.264401	-0.255183	-0.245587	-0.235637	-0.225356	-0.214768	-0.203895	-0.19276	-0.181387
	Tract Fron_R to Par_R	x_axis	0	0.0703518	0.140704	0.211055	0.281407	0.351759	0.422111	0.492462	0.562814	0.633166	0.703518	0.773869	0.844221	0.914573	0.984925	1.05528	1.12563	1.19598	1.26633	1.33668	1.40704	1.47739	1.54774	1.61809	1.68844	1.75879	1.82915	1.8995	1.96985	2.0402	2.11055	2.1809	2.25126	2.32161	2.39196	2.46231	2.53266	2.60302	2.67337	2.74372	2.81407	2.88442	2.95477	3.02513	3.09548	3.16583	3.23618
		y_axis	-0.108353	-0.117409	-0.125732	-0.133343	-0.14026	-0.146504	-0.152093	-0.157049	-0.161389	-0.165135	-0.168305	-0.170918	-0.172996	-0.174557	-0.175621	-0.176208	-0.176336	-0.176027	-0.175299	-0.174172	-0.172666	-0.1708	-0.168593	-0.166067	-0.163239	-0.160131	-0.15676	-0.153148	-0.149313	-0.145276	-0.141055	-0.136671	-0.132143	-0.12749	-0.122733	-0.117891	-0.112983	-0.10803	-0.10305	-0.0980641	-0.0930909	-0.0881504	-0.0832622	-0.0784458	-0.073721	-0.0691073	-0.0646244
panel 5	Fron_L	x_axis	0	0.0703518	0.140704	0.211055	0.281407	0.351759	0.422111	0.492462	0.562814	0.633166	0.703518	0.773869	0.844221	0.914573	0.984925	1.05528	1.12563	1.19598	1.26633	1.33668	1.40704	1.47739	1.54774	1.61809	1.68844	1.75879	1.82915	1.8995	1.96985	2.0402	2.11055	2.1809	2.25126	2.32161	2.39196	2.46231	2.53266	2.60302	2.67337	2.74372	2.81407	2.88442	2.95477	3.02513	3.09548	3.16583	3.23618
		y_axis	0.0231368	0.00919266	-0.00381847	-0.0159185	-0.0271295	-0.0374732	-0.0469715	-0.0556465	-0.0635199	-0.0706138	-0.0769499	-0.0825503	-0.0874369	-0.0916315	-0.0951561	-0.0980325	-0.100283	-0.101929	-0.102992	-0.103495	-0.10346	-0.102908	-0.101861	-0.100341	-0.0983704	-0.0959707	-0.093164	-0.089972	-0.0864168	-0.0825202	-0.0783042	-0.0737906	-0.0690014	-0.0639585	-0.0586838	-0.0531992	-0.0475266	-0.0416879	-0.035705	-0.0296	-0.0233945	-0.0171107	-0.0107703	-0.00439534	0.00199233	0.00837078	0.0147181
	Tract Fron_L to Insular_L	x_axis	0	0.0703518	0.140704	0.211055	0.281407	0.351759	0.422111	0.492462	0.562814	0.633166	0.703518	0.773869	0.844221	0.914573	0.984925	1.05528	1.12563	1.19598	1.26633	1.33668	1.40704	1.47739	1.54774	1.61809	1.68844	1.75879	1.82915	1.8995	1.96985	2.0402	2.11055	2.1809	2.25126	2.32161	2.39196	2.46231	2.53266	2.60302	2.67337	2.74372	2.81407	2.88442	2.95477	3.02513	3.09548	3.16583	3.23618
		y_axis	0.0957563	0.065963	0.0380899	0.0120875	-0.0120934	-0.0345021	-0.0551878	-0.0741999	-0.0915878	-0.107401	-0.121688	-0.134498	-0.145882	-0.155887	-0.164564	-0.171962	-0.17813	-0.183117	-0.186973	-0.189747	-0.191488	-0.192246	-0.192069	-0.191008	-0.189111	-0.186427	-0.183007	-0.178899	-0.174152	-0.168817	-0.162941	-0.156575	-0.149768	-0.142569	-0.135027	-0.127192	-0.119113	-0.11084	-0.10242	-0.0939049	-0.0853426	-0.0767828	-0.0682747	-0.0598677	-0.0516109	-0.0435538	-0.0357456
panel 6	Par_L	x_axis	0	0.0703518	0.140704	0.211055	0.281407	0.351759	0.422111	0.492462	0.562814	0.633166	0.703518	0.773869	0.844221	0.914573	0.984925	1.05528	1.12563	1.19598	1.26633	1.33668	1.40704	1.47739	1.54774	1.61809	1.68844	1.75879	1.82915	1.8995	1.96985	2.0402	2.11055	2.1809	2.25126	2.32161	2.39196	2.46231	2.53266	2.60302	2.67337	2.74372	2.81407	2.88442	2.95477	3.02513	3.09548	3.16583	3.23618
		y_axis	-0.00979664	-0.0218179	-0.0330475	-0.0434987	-0.0531847	-0.0621188	-0.070314	-0.0777836	-0.0845409	-0.0905989	-0.095971	-0.10067	-0.10471	-0.108103	-0.110864	-0.113004	-0.114537	-0.115477	-0.115837	-0.115629	-0.114867	-0.113565	-0.111735	-0.109391	-0.106545	-0.103212	-0.0994039	-0.0951343	-0.0904163	-0.0852633	-0.0796883	-0.0737045	-0.0673253	-0.0605637	-0.0534331	-0.0459465	-0.0381172	-0.0299584	-0.0214833	-0.0127051	-0.00363701	0.00570778	0.0153161	0.0251746	0.0352703	0.0455898	0.05612
	Tract Par_L to Par_R	x_axis	0	0.0703518	0.140704	0.211055	0.281407	0.351759	0.422111	0.492462	0.562814	0.633166	0.703518	0.773869	0.844221	0.914573	0.984925	1.05528	1.12563	1.19598	1.26633	1.33668	1.40704	1.47739	1.54774	1.61809	1.68844	1.75879	1.82915	1.8995	1.96985	2.0402	2.11055	2.1809	2.25126	2.32161	2.39196	2.46231	2.53266	2.60302	2.67337	2.74372	2.81407	2.88442	2.95477	3.02513	3.09548	3.16583	3.23618
		y_axis	-0.0656448	-0.0634359	-0.061428	-0.0596141	-0.057987	-0.0565395	-0.0552645	-0.054155	-0.0532037	-0.0524034	-0.0517472	-0.0512278	-0.050838	-0.0505709	-0.0504191	-0.0503757	-0.0504334	-0.0505851	-0.0508236	-0.0511419	-0.0515328	-0.0519892	-0.0525038	-0.0530697	-0.0536796	-0.0543264	-0.055003	-0.0557023	-0.056417	-0.0571401	-0.0578644	-0.0585828	-0.0592881	-0.0599733	-0.0606311	-0.0612545	-0.0618363	-0.0623693	-0.0628465	-0.0632606	-0.0636046	-0.0638713	-0.0640536	-0.0641443	-0.0641364	-0.0640226	-0.0637958
panel 7	Insular_L	x_axis	0	0.0703518	0.140704	0.211055	0.281407	0.351759	0.422111	0.492462	0.562814	0.633166	0.703518	0.773869	0.844221	0.914573	0.984925	1.05528	1.12563	1.19598	1.26633	1.33668	1.40704	1.47739	1.54774	1.61809	1.68844	1.75879	1.82915	1.8995	1.96985	2.0402	2.11055	2.1809	2.25126	2.32161	2.39196	2.46231	2.53266	2.60302	2.67337	2.74372	2.81407	2.88442	2.95477	3.02513	3.09548	3.16583	3.23618
		y_axis	0.0979576	0.0787794	0.0607298	0.0437858	0.0279241	0.0131215	-0.000645127	-0.013399	-0.0251634	-0.0359614	-0.0458162	-0.0547511	-0.0627893	-0.0699538	-0.076268	-0.081755	-0.0864381	-0.0903403	-0.093485	-0.0958953	-0.0975943	-0.0986054	-0.0989517	-0.0986563	-0.0977426	-0.0962336	-0.0941526	-0.0915228	-0.0883673	-0.0847094	-0.0805722	-0.0759791	-0.070953	-0.0655173	-0.0596952	-0.0535097	-0.0469842	-0.0401419	-0.0330058	-0.0255993	-0.0179455	-0.0100676	-0.00198878	0.00626772	0.0146787	0.023221	0.0318715
	Tract ACC to Insular_L	x_axis	0	0.0703518	0.140704	0.211055	0.281407	0.351759	0.422111	0.492462	0.562814	0.633166	0.703518	0.773869	0.844221	0.914573	0.984925	1.05528	1.12563	1.19598	1.26633	1.33668	1.40704	1.47739	1.54774	1.61809	1.68844	1.75879	1.82915	1.8995	1.96985	2.0402	2.11055	2.1809	2.25126	2.32161	2.39196	2.46231	2.53266	2.60302	2.67337	2.74372	2.81407	2.88442	2.95477	3.02513	3.09548	3.16583	3.23618
		y_axis	-0.0172863	-0.0118098	-0.00680952	-0.00227401	0.00180831	0.00544899	0.00865957	0.0114516	0.0138366	0.0158262	0.0174318	0.018665	0.0195374	0.0200605	0.0202459	0.020105	0.0196495	0.0188908	0.0178406	0.0165103	0.0149116	0.0130558	0.0109547	0.00861975	0.00606245	0.00329437	0.000327063	-0.00282794	-0.00615908	-0.00965483	-0.0133036	-0.017094	-0.0210143	-0.025053	-0.0291986	-0.0334396	-0.0377643	-0.0421614	-0.0466191	-0.051126	-0.0556705	-0.0602411	-0.0648263	-0.0694144	-0.0739941	-0.0785536	-0.0830815
panel 8	Par_R	x_axis	0	0.0703518	0.140704	0.211055	0.281407	0.351759	0.422111	0.492462	0.562814	0.633166	0.703518	0.773869	0.844221	0.914573	0.984925	1.05528	1.12563	1.19598	1.26633	1.33668	1.40704	1.47739	1.54774	1.61809	1.68844	1.75879	1.82915	1.8995	1.96985	2.0402	2.11055	2.1809	2.25126	2.32161	2.39196	2.46231	2.53266	2.60302	2.67337	2.74372	2.81407	2.88442	2.95477	3.02513	3.09548	3.16583	3.23618
		y_axis	-0.0528351	-0.0541647	-0.0552951	-0.0562297	-0.056972	-0.0575253	-0.057893	-0.0580786	-0.0580854	-0.0579168	-0.0575763	-0.0570672	-0.056393	-0.055557	-0.0545626	-0.0534132	-0.0521124	-0.0506633	-0.0490695	-0.0473343	-0.0454612	-0.0434535	-0.0413147	-0.0390481	-0.0366571	-0.0341452	-0.0315158	-0.0287721	-0.0259178	-0.0229561	-0.0198904	-0.0167242	-0.0134608	-0.0101037	-0.00665628	-0.00312187	0.000496078	0.00419417	0.00796901	0.0118172	0.0157353	0.01972	0.0237678	0.0278754	0.0320393	0.0362561	0.0405225
	Tract Insular_R to Par_R	x_axis	0	0.0703518	0.140704	0.211055	0.281407	0.351759	0.422111	0.492462	0.562814	0.633166	0.703518	0.773869	0.844221	0.914573	0.984925	1.05528	1.12563	1.19598	1.26633	1.33668	1.40704	1.47739	1.54774	1.61809	1.68844	1.75879	1.82915	1.8995	1.96985	2.0402	2.11055	2.1809	2.25126	2.32161	2.39196	2.46231	2.53266	2.60302	2.67337	2.74372	2.81407	2.88442	2.95477	3.02513	3.09548	3.16583	3.23618
		y_axis	-0.00136175	-0.00826307	-0.0147862	-0.0209391	-0.0267297	-0.032166	-0.0372557	-0.042007	-0.0464276	-0.0505255	-0.0543087	-0.057785	-0.0609625	-0.0638489	-0.0664523	-0.0687806	-0.0708417	-0.0726435	-0.0741939	-0.075501	-0.0765725	-0.0774164	-0.0780407	-0.0784533	-0.078662	-0.0786749	-0.0784999	-0.0781448	-0.0776176	-0.0769263	-0.0760787	-0.0750828	-0.0739465	-0.0726777	-0.0712844	-0.0697745	-0.0681559	-0.0664365	-0.0646243	-0.0627271	-0.060753	-0.0587098	-0.0566055	-0.054448	-0.0522451	-0.050005	-0.0477353
panel 9	Insular_L	x_axis	0	0.0703518	0.140704	0.211055	0.281407	0.351759	0.422111	0.492462	0.562814	0.633166	0.703518	0.773869	0.844221	0.914573	0.984925	1.05528	1.12563	1.19598	1.26633	1.33668	1.40704	1.47739	1.54774	1.61809	1.68844	1.75879	1.82915	1.8995	1.96985	2.0402	2.11055	2.1809	2.25126	2.32161	2.39196	2.46231	2.53266	2.60302	2.67337	2.74372	2.81407	2.88442	2.95477	3.02513	3.09548	3.16583	3.23618
		y_axis	-0.0210266	-0.0150683	-0.00986791	-0.00539316	-0.0016117	0.00150882	0.00400073	0.00589636	0.00722806	0.00802815	0.00832898	0.00816288	0.00756219	0.00655924	0.00518638	0.00347593	0.00146024	-0.000828362	-0.00335754	-0.00609495	-0.00900826	-0.0120651	-0.0152332	-0.0184802	-0.0217738	-0.0250815	-0.0283712	-0.0316104	-0.0347668	-0.0378081	-0.0407019	-0.0434159	-0.0459177	-0.0481751	-0.0501557	-0.0518272	-0.0531571	-0.0541132	-0.0546632	-0.0547747	-0.0544154	-0.0535529	-0.0521549	-0.050189	-0.047623	-0.0444245	-0.0405611
	Tract Insular_L to Par_L	x_axis	0	0.0703518	0.140704	0.211055	0.281407	0.351759	0.422111	0.492462	0.562814	0.633166	0.703518	0.773869	0.844221	0.914573	0.984925	1.05528	1.12563	1.19598	1.26633	1.33668	1.40704	1.47739	1.54774	1.61809	1.68844	1.75879	1.82915	1.8995	1.96985	2.0402	2.11055	2.1809	2.25126	2.32161	2.39196	2.46231	2.53266	2.60302	2.67337	2.74372	2.81407	2.88442	2.95477	3.02513	3.09548	3.16583	3.23618
		y_axis	-0.0180765	-0.0139272	-0.0101711	-0.00679762	-0.00379621	-0.00115626	0.00113281	0.00308158	0.00470064	0.00600057	0.00699195	0.00768537	0.00809141	0.00822065	0.00808368	0.00769108	0.00705343	0.00618132	0.00508533	0.00377605	0.00226405	0.000559926	-0.00132574	-0.00338238	-0.00559938	-0.00796619	-0.0104722	-0.0131068	-0.0158595	-0.0187197	-0.0216767	-0.02472	-0.0278391	-0.0310232	-0.0342619	-0.0375446	-0.0408606	-0.0441994	-0.0475505	-0.0509032	-0.0542469	-0.057571	-0.0608651	-0.0641184	-0.0673205	-0.0704606	-0.0735283
panel 10	Fron_R	x_axis	0	0.0703518	0.140704	0.211055	0.281407	0.351759	0.422111	0.492462	0.562814	0.633166	0.703518	0.773869	0.844221	0.914573	0.984925	1.05528	1.12563	1.19598	1.26633	1.33668	1.40704	1.47739	1.54774	1.61809	1.68844	1.75879	1.82915	1.8995	1.96985	2.0402	2.11055	2.1809	2.25126	2.32161	2.39196	2.46231	2.53266	2.60302	2.67337	2.74372	2.81407	2.88442	2.95477	3.02513	3.09548	3.16583	3.23618
		y_axis	-0.0905774	-0.0940393	-0.0969708	-0.0993856	-0.101297	-0.10272	-0.103666	-0.10415	-0.104186	-0.103787	-0.102966	-0.101738	-0.100116	-0.0981132	-0.095744	-0.0930218	-0.0899601	-0.0865726	-0.0828729	-0.0788748	-0.0745917	-0.0700374	-0.0652256	-0.0601698	-0.0548836	-0.0493808	-0.043675	-0.0377797	-0.0317087	-0.0254756	-0.019094	-0.0125775	-0.00593989	0.000805315	0.00764444	0.0145638	0.0215499	0.0285889	0.0356674	0.0427715	0.0498877	0.0570024	0.0641018	0.0711725	0.0782006	0.0851727	0.092075
	Tract ACC to Fron_R	x_axis	0	0.0703518	0.140704	0.211055	0.281407	0.351759	0.422111	0.492462	0.562814	0.633166	0.703518	0.773869	0.844221	0.914573	0.984925	1.05528	1.12563	1.19598	1.26633	1.33668	1.40704	1.47739	1.54774	1.61809	1.68844	1.75879	1.82915	1.8995	1.96985	2.0402	2.11055	2.1809	2.25126	2.32161	2.39196	2.46231	2.53266	2.60302	2.67337	2.74372	2.81407	2.88442	2.95477	3.02513	3.09548	3.16583	3.23618
		y_axis	-0.0485018	-0.0442034	-0.0401012	-0.0361914	-0.0324704	-0.0289344	-0.0255797	-0.0224025	-0.0193991	-0.0165657	-0.0138986	-0.0113942	-0.00904853	-0.00685799	-0.00481883	-0.0029273	-0.00117966	0.000427822	0.00189888	0.00323726	0.00444668	0.0055309	0.00649364	0.00733864	0.00806964	0.00869038	0.00920459	0.009616	0.00992837	0.0101454	0.0102709	0.0103085	0.010262	0.0101351	0.00993165	0.00965525	0.0093097	0.00889872	0.00842605	0.00789543	0.0073106	0.00667529	0.00599324	0.00526818	0.00450386	0.003704	0.00287235
panel 11	ACC	x_axis	0	0.0703518	0.140704	0.211055	0.281407	0.351759	0.422111	0.492462	0.562814	0.633166	0.703518	0.773869	0.844221	0.914573	0.984925	1.05528	1.12563	1.19598	1.26633	1.33668	1.40704	1.47739	1.54774	1.61809	1.68844	1.75879	1.82915	1.8995	1.96985	2.0402	2.11055	2.1809	2.25126	2.32161	2.39196	2.46231	2.53266	2.60302	2.67337	2.74372	2.81407	2.88442	2.95477	3.02513	3.09548	3.16583	3.23618
		y_axis	-0.0562318	-0.0586954	-0.0611044	-0.0634541	-0.0657399	-0.0679574	-0.0701018	-0.0721685	-0.0741531	-0.0760509	-0.0778574	-0.0795678	-0.0811778	-0.0826826	-0.0840776	-0.0853584	-0.0865203	-0.0875587	-0.088469	-0.0892467	-0.0898871	-0.0903857	-0.0907379	-0.0909391	-0.0909847	-0.0908701	-0.0905908	-0.0901421	-0.0895194	-0.0887183	-0.087734	-0.086562	-0.0851978	-0.0836367	-0.0818741	-0.0799055	-0.0777262	-0.0753317	-0.0727174	-0.0698787	-0.066811	-0.0635098	-0.0599704	-0.0561883	-0.0521588	-0.0478774	-0.0433395
	Tract ACC to Fron_L	x_axis	0	0.0703518	0.140704	0.211055	0.281407	0.351759	0.422111	0.492462	0.562814	0.633166	0.703518	0.773869	0.844221	0.914573	0.984925	1.05528	1.12563	1.19598	1.26633	1.33668	1.40704	1.47739	1.54774	1.61809	1.68844	1.75879	1.82915	1.8995	1.96985	2.0402	2.11055	2.1809	2.25126	2.32161	2.39196	2.46231	2.53266	2.60302	2.67337	2.74372	2.81407	2.88442	2.95477	3.02513	3.09548	3.16583	3.23618
		y_axis	-0.0698425	-0.0604703	-0.051794	-0.0437952	-0.0364552	-0.0297557	-0.0236779	-0.0182034	-0.0133136	-0.00899003	-0.00521409	-0.00196725	0.000769031	0.00301329	0.00478407	0.00609992	0.00697937	0.00744097	0.00750326	0.00718478	0.00650407	0.00547968	0.00413015	0.00247401	0.000529817	-0.0016839	-0.00414858	-0.00684571	-0.00975672	-0.0128631	-0.0161463	-0.0195877	-0.0231689	-0.0268712	-0.0306762	-0.0345653	-0.03852	-0.0425216	-0.0465518	-0.0505918	-0.0546233	-0.0586276	-0.0625863	-0.0664806	-0.0702923	-0.0740025	-0.077593
[truncated: 153 more columns]

## Sheet: Supp Fig 3
panel 1	ACC	x_axis	0	0.0703518	0.140704	0.211055	0.281407	0.351759	0.422111	0.492462	0.562814	0.633166	0.703518	0.773869	0.844221	0.914573	0.984925	1.05528	1.12563	1.19598	1.26633	1.33668	1.40704	1.47739	1.54774	1.61809	1.68844	1.75879	1.82915	1.8995	1.96985	2.0402	2.11055	2.1809	2.25126	2.32161	2.39196	2.46231	2.53266	2.60302	2.67337	2.74372	2.81407	2.88442	2.95477	3.02513	3.09548	3.16583	3.23618
		y_axis	0.00745386	0.00749566	0.00754121	0.00759029	0.0076427	0.00769821	0.00775661	0.00781769	0.00788122	0.007947	0.00801482	0.00808444	0.00815567	0.00822829	0.00830207	0.00837681	0.00845229	0.00852829	0.00860461	0.00868102	0.00875731	0.00883327	0.00890867	0.00898331	0.00905698	0.00912944	0.0092005	0.00926993	0.00933752	0.00940306	0.00946633	0.00952711	0.0095852	0.00964037	0.00969241	0.0097411	0.00978623	0.00982759	0.00986496	0.00989813	0.00992687	0.00995098	0.00997024	0.00998443	0.00999335	0.00999677	0.00999448
	Tract ACC to Fron_L	x_axis	0	0.0703518	0.140704	0.211055	0.281407	0.351759	0.422111	0.492462	0.562814	0.633166	0.703518	0.773869	0.844221	0.914573	0.984925	1.05528	1.12563	1.19598	1.26633	1.33668	1.40704	1.47739	1.54774	1.61809	1.68844	1.75879	1.82915	1.8995	1.96985	2.0402	2.11055	2.1809	2.25126	2.32161	2.39196	2.46231	2.53266	2.60302	2.67337	2.74372	2.81407	2.88442	2.95477	3.02513	3.09548	3.16583	3.23618
		y_axis	0.012122	0.0119754	0.0118337	0.0116969	0.0115648	0.0114373	0.0113142	0.0111954	0.0110808	0.0109702	0.0108636	0.0107608	0.0106617	0.0105661	0.0104739	0.0103849	0.0102992	0.0102164	0.0101365	0.0100594	0.00998496	0.009913	0.0098434	0.00977605	0.00971081	0.00964756	0.00958616	0.00952649	0.00946842	0.00941181	0.00935654	0.00930248	0.00924949	0.00919746	0.00914624	0.00909572	0.00904575	0.00899622	0.00894698	0.00889792	0.00884891	0.0087998	0.00875048	0.00870082	0.00865068	0.00859994	0.00854846
	Fron_L	x_axis	0	0.0703518	0.140704	0.211055	0.281407	0.351759	0.422111	0.492462	0.562814	0.633166	0.703518	0.773869	0.844221	0.914573	0.984925	1.05528	1.12563	1.19598	1.26633	1.33668	1.40704	1.47739	1.54774	1.61809	1.68844	1.75879	1.82915	1.8995	1.96985	2.0402	2.11055	2.1809	2.25126	2.32161	2.39196	2.46231	2.53266	2.60302	2.67337	2.74372	2.81407	2.88442	2.95477	3.02513	3.09548	3.16583	3.23618
		y_axis	0.00969148	0.00968353	0.00968366	0.00969151	0.00970675	0.00972901	0.00975794	0.00979319	0.0098344	0.00988123	0.00993331	0.00999029	0.0100518	0.0101176	0.0101871	0.0102602	0.0103364	0.0104154	0.0104968	0.0105803	0.0106656	0.0107522	0.0108398	0.0109281	0.0110167	0.0111052	0.0111934	0.0112808	0.0113671	0.0114519	0.011535	0.0116158	0.0116942	0.0117697	0.011842	0.0119107	0.0119754	0.0120359	0.0120918	0.0121427	0.0121882	0.012228	0.0122618	0.0122892	0.0123098	0.0123233	0.0123294
panel 2	ACC	x_axis	0	0.0703518	0.140704	0.211055	0.281407	0.351759	0.422111	0.492462	0.562814	0.633166	0.703518	0.773869	0.844221	0.914573	0.984925	1.05528	1.12563	1.19598	1.26633	1.33668	1.40704	1.47739	1.54774	1.61809	1.68844	1.75879	1.82915	1.8995	1.96985	2.0402	2.11055	2.1809	2.25126	2.32161	2.39196	2.46231	2.53266	2.60302	2.67337	2.74372	2.81407	2.88442	2.95477	3.02513	3.09548	3.16583	3.23618
		y_axis	0.00745386	0.00749566	0.00754121	0.00759029	0.0076427	0.00769821	0.00775661	0.00781769	0.00788122	0.007947	0.00801482	0.00808444	0.00815567	0.00822829	0.00830207	0.00837681	0.00845229	0.00852829	0.00860461	0.00868102	0.00875731	0.00883327	0.00890867	0.00898331	0.00905698	0.00912944	0.0092005	0.00926993	0.00933752	0.00940306	0.00946633	0.00952711	0.0095852	0.00964037	0.00969241	0.0097411	0.00978623	0.00982759	0.00986496	0.00989813	0.00992687	0.00995098	0.00997024	0.00998443	0.00999335	0.00999677	0.00999448
	Tract ACC to Fron_R	x_axis	0	0.0703518	0.140704	0.211055	0.281407	0.351759	0.422111	0.492462	0.562814	0.633166	0.703518	0.773869	0.844221	0.914573	0.984925	1.05528	1.12563	1.19598	1.26633	1.33668	1.40704	1.47739	1.54774	1.61809	1.68844	1.75879	1.82915	1.8995	1.96985	2.0402	2.11055	2.1809	2.25126	2.32161	2.39196	2.46231	2.53266	2.60302	2.67337	2.74372	2.81407	2.88442	2.95477	3.02513	3.09548	3.16583	3.23618
		y_axis	0.00982935	0.00973595	0.00964652	0.0095609	0.00947898	0.00940061	0.00932567	0.00925402	0.00918554	0.00912009	0.00905753	0.00899774	0.00894058	0.00888592	0.00883363	0.00878358	0.00873563	0.00868965	0.00864551	0.00860308	0.00856223	0.00852282	0.00848472	0.0084478	0.00841193	0.00837697	0.00834279	0.00830926	0.00827625	0.00824363	0.00821126	0.00817901	0.00814675	0.00811435	0.00808167	0.00804859	0.00801497	0.00798067	0.00794557	0.00790953	0.00787243	0.00783412	0.00779448	0.00775338	0.00771068	0.00766625	0.00761996
	Fron_R	x_axis	0	0.0703518	0.140704	0.211055	0.281407	0.351759	0.422111	0.492462	0.562814	0.633166	0.703518	0.773869	0.844221	0.914573	0.984925	1.05528	1.12563	1.19598	1.26633	1.33668	1.40704	1.47739	1.54774	1.61809	1.68844	1.75879	1.82915	1.8995	1.96985	2.0402	2.11055	2.1809	2.25126	2.32161	2.39196	2.46231	2.53266	2.60302	2.67337	2.74372	2.81407	2.88442	2.95477	3.02513	3.09548	3.16583	3.23618
		y_axis	0.00820654	0.00823962	0.00827737	0.00831952	0.00836586	0.00841614	0.00847013	0.00852758	0.00858826	0.00865193	0.00871836	0.0087873	0.00885852	0.00893179	0.00900686	0.00908349	0.00916146	0.00924051	0.00932042	0.00940095	0.00948186	0.00956291	0.00964386	0.00972448	0.00980453	0.00988377	0.00996197	0.0100389	0.0101143	0.0101879	0.0102595	0.0103289	0.0103959	0.0104601	0.0105214	0.0105795	0.0106342	0.0106852	0.0107323	0.0107753	0.0108139	0.0108479	0.0108771	0.0109012	0.0109199	0.0109331	0.0109405
panel 3	ACC	x_axis	0	0.0703518	0.140704	0.211055	0.281407	0.351759	0.422111	0.492462	0.562814	0.633166	0.703518	0.773869	0.844221	0.914573	0.984925	1.05528	1.12563	1.19598	1.26633	1.33668	1.40704	1.47739	1.54774	1.61809	1.68844	1.75879	1.82915	1.8995	1.96985	2.0402	2.11055	2.1809	2.25126	2.32161	2.39196	2.46231	2.53266	2.60302	2.67337	2.74372	2.81407	2.88442	2.95477	3.02513	3.09548	3.16583	3.23618
		y_axis	0.00745386	0.00749566	0.00754121	0.00759029	0.0076427	0.00769821	0.00775661	0.00781769	0.00788122	0.007947	0.00801482	0.00808444	0.00815567	0.00822829	0.00830207	0.00837681	0.00845229	0.00852829	0.00860461	0.00868102	0.00875731	0.00883327	0.00890867	0.00898331	0.00905698	0.00912944	0.0092005	0.00926993	0.00933752	0.00940306	0.00946633	0.00952711	0.0095852	0.00964037	0.00969241	0.0097411	0.00978623	0.00982759	0.00986496	0.00989813	0.00992687	0.00995098	0.00997024	0.00998443	0.00999335	0.00999677	0.00999448
	Tract ACC to Insular_L	x_axis	0	0.0703518	0.140704	0.211055	0.281407	0.351759	0.422111	0.492462	0.562814	0.633166	0.703518	0.773869	0.844221	0.914573	0.984925	1.05528	1.12563	1.19598	1.26633	1.33668	1.40704	1.47739	1.54774	1.61809	1.68844	1.75879	1.82915	1.8995	1.96985	2.0402	2.11055	2.1809	2.25126	2.32161	2.39196	2.46231	2.53266	2.60302	2.67337	2.74372	2.81407	2.88442	2.95477	3.02513	3.09548	3.16583	3.23618
		y_axis	0.0116051	0.011479	0.0113573	0.01124	0.0111268	0.0110176	0.0109125	0.0108111	0.0107135	0.0106195	0.010529	0.0104418	0.0103579	0.0102772	0.0101995	0.0101247	0.0100527	0.00998335	0.0099166	0.00985229	0.00979032	0.00973058	0.00967293	0.00961728	0.0095635	0.00951148	0.00946111	0.00941226	0.00936482	0.00931868	0.00927372	0.00922983	0.00918689	0.00914478	0.00910339	0.00906261	0.00902231	0.00898239	0.00894273	0.00890321	0.00886371	0.00882413	0.00878434	0.00874424	0.0087037	0.0086626	0.00862085
	Insular_L	x_axis	0	0.0703518	0.140704	0.211055	0.281407	0.351759	0.422111	0.492462	0.562814	0.633166	0.703518	0.773869	0.844221	0.914573	0.984925	1.05528	1.12563	1.19598	1.26633	1.33668	1.40704	1.47739	1.54774	1.61809	1.68844	1.75879	1.82915	1.8995	1.96985	2.0402	2.11055	2.1809	2.25126	2.32161	2.39196	2.46231	2.53266	2.60302	2.67337	2.74372	2.81407	2.88442	2.95477	3.02513	3.09548	3.16583	3.23618
		y_axis	0.00746012	0.00745445	0.00745415	0.00745897	0.00746865	0.00748292	0.00750152	0.0075242	0.00755068	0.00758072	0.00761405	0.00765041	0.00768954	0.00773118	0.00777507	0.00782095	0.00786855	0.00791762	0.0079679	0.00801912	0.00807103	0.00812337	0.00817587	0.00822827	0.00828032	0.00833174	0.0083823	0.00843171	0.00847972	0.00852607	0.00857051	0.00861276	0.00865257	0.00868968	0.00872383	0.00875475	0.00878219	0.00880589	0.00882558	0.00884101	0.00885191	0.00885802	0.00885909	0.00885485	0.00884504	0.00882941	0.00880768
panel 4	ACC	x_axis	0	0.0703518	0.140704	0.211055	0.281407	0.351759	0.422111	0.492462	0.562814	0.633166	0.703518	0.773869	0.844221	0.914573	0.984925	1.05528	1.12563	1.19598	1.26633	1.33668	1.40704	1.47739	1.54774	1.61809	1.68844	1.75879	1.82915	1.8995	1.96985	2.0402	2.11055	2.1809	2.25126	2.32161	2.39196	2.46231	2.53266	2.60302	2.67337	2.74372	2.81407	2.88442	2.95477	3.02513	3.09548	3.16583	3.23618
		y_axis	0.00745386	0.00749566	0.00754121	0.00759029	0.0076427	0.00769821	0.00775661	0.00781769	0.00788122	0.007947	0.00801482	0.00808444	0.00815567	0.00822829	0.00830207	0.00837681	0.00845229	0.00852829	0.00860461	0.00868102	0.00875731	0.00883327	0.00890867	0.00898331	0.00905698	0.00912944	0.0092005	0.00926993	0.00933752	0.00940306	0.00946633	0.00952711	0.0095852	0.00964037	0.00969241	0.0097411	0.00978623	0.00982759	0.00986496	0.00989813	0.00992687	0.00995098	0.00997024	0.00998443	0.00999335	0.00999677	0.00999448
	Tract ACC to Insular_R	x_axis	0	0.0703518	0.140704	0.211055	0.281407	0.351759	0.422111	0.492462	0.562814	0.633166	0.703518	0.773869	0.844221	0.914573	0.984925	1.05528	1.12563	1.19598	1.26633	1.33668	1.40704	1.47739	1.54774	1.61809	1.68844	1.75879	1.82915	1.8995	1.96985	2.0402	2.11055	2.1809	2.25126	2.32161	2.39196	2.46231	2.53266	2.60302	2.67337	2.74372	2.81407	2.88442	2.95477	3.02513	3.09548	3.16583	3.23618
		y_axis	0.00917802	0.00911066	0.00904575	0.00898319	0.00892289	0.00886476	0.00880872	0.00875467	0.00870251	0.00865217	0.00860354	0.00855653	0.00851106	0.00846703	0.00842435	0.00838293	0.00834268	0.00830351	0.00826533	0.00822804	0.00819155	0.00815577	0.00812062	0.008086	0.00805181	0.00801797	0.00798439	0.00795097	0.00791763	0.00788426	0.00785079	0.00781712	0.00778316	0.00774881	0.00771399	0.0076786	0.00764256	0.00760577	0.00756814	0.00752958	0.00748999	0.0074493	0.0074074	0.0073642	0.00731962	0.00727356	0.00722593
	Insular_R	x_axis	0	0.0703518	0.140704	0.211055	0.281407	0.351759	0.422111	0.492462	0.562814	0.633166	0.703518	0.773869	0.844221	0.914573	0.984925	1.05528	1.12563	1.19598	1.26633	1.33668	1.40704	1.47739	1.54774	1.61809	1.68844	1.75879	1.82915	1.8995	1.96985	2.0402	2.11055	2.1809	2.25126	2.32161	2.39196	2.46231	2.53266	2.60302	2.67337	2.74372	2.81407	2.88442	2.95477	3.02513	3.09548	3.16583	3.23618
		y_axis	0.0062719	0.00628646	0.00631068	0.00634412	0.00638636	0.00643695	0.00649545	0.00656143	0.00663445	0.00671408	0.00679987	0.00689139	0.00698819	0.00708985	0.00719593	0.00730598	0.00741958	0.00753628	0.00765564	0.00777723	0.00790061	0.00802535	0.008151	0.00827713	0.0084033	0.00852907	0.00865401	0.00877768	0.00889964	0.00901945	0.00913668	0.00925089	0.00936164	0.00946849	0.00957101	0.00966875	0.00976129	0.00984819	0.00992899	0.0100033	0.0100706	0.0101305	0.0101826	0.0102265	0.0102616	0.0102876	0.010304
panel 5	Fron_L	x_axis	0	0.0703518	0.140704	0.211055	0.281407	0.351759	0.422111	0.492462	0.562814	0.633166	0.703518	0.773869	0.844221	0.914573	0.984925	1.05528	1.12563	1.19598	1.26633	1.33668	1.40704	1.47739	1.54774	1.61809	1.68844	1.75879	1.82915	1.8995	1.96985	2.0402	2.11055	2.1809	2.25126	2.32161	2.39196	2.46231	2.53266	2.60302	2.67337	2.74372	2.81407	2.88442	2.95477	3.02513	3.09548	3.16583	3.23618
		y_axis	0.00969148	0.00968353	0.00968366	0.00969151	0.00970675	0.00972901	0.00975794	0.00979319	0.0098344	0.00988123	0.00993331	0.00999029	0.0100518	0.0101176	0.0101871	0.0102602	0.0103364	0.0104154	0.0104968	0.0105803	0.0106656	0.0107522	0.0108398	0.0109281	0.0110167	0.0111052	0.0111934	0.0112808	0.0113671	0.0114519	0.011535	0.0116158	0.0116942	0.0117697	0.011842	0.0119107	0.0119754	0.0120359	0.0120918	0.0121427	0.0121882	0.012228	0.0122618	0.0122892	0.0123098	0.0123233	0.0123294
	Tract Fron_L to Fron_R	x_axis	0	0.0703518	0.140704	0.211055	0.281407	0.351759	0.422111	0.492462	0.562814	0.633166	0.703518	0.773869	0.844221	0.914573	0.984925	1.05528	1.12563	1.19598	1.26633	1.33668	1.40704	1.47739	1.54774	1.61809	1.68844	1.75879	1.82915	1.8995	1.96985	2.0402	2.11055	2.1809	2.25126	2.32161	2.39196	2.46231	2.53266	2.60302	2.67337	2.74372	2.81407	2.88442	2.95477	3.02513	3.09548	3.16583	3.23618
		y_axis	0.010374	0.0102338	0.0100997	0.00997159	0.00984927	0.00973255	0.00962126	0.00951521	0.0094142	0.00931806	0.00922659	0.00913962	0.00905696	0.00897842	0.00890381	0.00883296	0.00876566	0.00870175	0.00864103	0.00858332	0.00852843	0.00847617	0.00842637	0.00837883	0.00833337	0.0082898	0.00824795	0.00820761	0.00816861	0.00813076	0.00809388	0.00805777	0.00802226	0.00798716	0.00795228	0.00791744	0.00788245	0.00784712	0.00781127	0.00777472	0.00773728	0.00769876	0.00765898	0.00761774	0.00757488	0.00753019	0.0074835
	Fron_R	x_axis	0	0.0703518	0.140704	0.211055	0.281407	0.351759	0.422111	0.492462	0.562814	0.633166	0.703518	0.773869	0.844221	0.914573	0.984925	1.05528	1.12563	1.19598	1.26633	1.33668	1.40704	1.47739	1.54774	1.61809	1.68844	1.75879	1.82915	1.8995	1.96985	2.0402	2.11055	2.1809	2.25126	2.32161	2.39196	2.46231	2.53266	2.60302	2.67337	2.74372	2.81407	2.88442	2.95477	3.02513	3.09548	3.16583	3.23618
		y_axis	0.00820654	0.00823962	0.00827737	0.00831952	0.00836586	0.00841614	0.00847013	0.00852758	0.00858826	0.00865193	0.00871836	0.0087873	0.00885852	0.00893179	0.00900686	0.00908349	0.00916146	0.00924051	0.00932042	0.00940095	0.00948186	0.00956291	0.00964386	0.00972448	0.00980453	0.00988377	0.00996197	0.0100389	0.0101143	0.0101879	0.0102595	0.0103289	0.0103959	0.0104601	0.0105214	0.0105795	0.0106342	0.0106852	0.0107323	0.0107753	0.0108139	0.0108479	0.0108771	0.0109012	0.0109199	0.0109331	0.0109405
panel 6	Fron_L	x_axis	0	0.0703518	0.140704	0.211055	0.281407	0.351759	0.422111	0.492462	0.562814	0.633166	0.703518	0.773869	0.844221	0.914573	0.984925	1.05528	1.12563	1.19598	1.26633	1.33668	1.40704	1.47739	1.54774	1.61809	1.68844	1.75879	1.82915	1.8995	1.96985	2.0402	2.11055	2.1809	2.25126	2.32161	2.39196	2.46231	2.53266	2.60302	2.67337	2.74372	2.81407	2.88442	2.95477	3.02513	3.09548	3.16583	3.23618
		y_axis	0.00969148	0.00968353	0.00968366	0.00969151	0.00970675	0.00972901	0.00975794	0.00979319	0.0098344	0.00988123	0.00993331	0.00999029	0.0100518	0.0101176	0.0101871	0.0102602	0.0103364	0.0104154	0.0104968	0.0105803	0.0106656	0.0107522	0.0108398	0.0109281	0.0110167	0.0111052	0.0111934	0.0112808	0.0113671	0.0114519	0.011535	0.0116158	0.0116942	0.0117697	0.011842	0.0119107	0.0119754	0.0120359	0.0120918	0.0121427	0.0121882	0.012228	0.0122618	0.0122892	0.0123098	0.0123233	0.0123294
	Tract Fron_L to Insular_L	x_axis	0	0.0703518	0.140704	0.211055	0.281407	0.351759	0.422111	0.492462	0.562814	0.633166	0.703518	0.773869	0.844221	0.914573	0.984925	1.05528	1.12563	1.19598	1.26633	1.33668	1.40704	1.47739	1.54774	1.61809	1.68844	1.75879	1.82915	1.8995	1.96985	2.0402	2.11055	2.1809	2.25126	2.32161	2.39196	2.46231	2.53266	2.60302	2.67337	2.74372	2.81407	2.88442	2.95477	3.02513	3.09548	3.16583	3.23618
		y_axis	0.0117964	0.0116574	0.0115238	0.0113956	0.0112724	0.0111543	0.0110409	0.0109323	0.0108281	0.0107284	0.0106328	0.0105413	0.0104537	0.0103699	0.0102896	0.0102128	0.0101393	0.010069	0.0100016	0.0099371	0.00987526	0.00981595	0.00975901	0.00970431	0.00965167	0.00960095	0.009552	0.00950466	0.00945878	0.00941421	0.0093708	0.00932838	0.00928682	0.00924594	0.00920562	0.00916568	0.00912597	0.00908636	0.00904667	0.00900676	0.00896647	0.00892566	0.00888417	0.00884184	0.00879852	0.00875407	0.00870832
	Insular_L	x_axis	0	0.0703518	0.140704	0.211055	0.281407	0.351759	0.422111	0.492462	0.562814	0.633166	0.703518	0.773869	0.844221	0.914573	0.984925	1.05528	1.12563	1.19598	1.26633	1.33668	1.40704	1.47739	1.54774	1.61809	1.68844	1.75879	1.82915	1.8995	1.96985	2.0402	2.11055	2.1809	2.25126	2.32161	2.39196	2.46231	2.53266	2.60302	2.67337	2.74372	2.81407	2.88442	2.95477	3.02513	3.09548	3.16583	3.23618
		y_axis
panel 7	Fron_R	x_axis	0	0.0703518	0.140704	0.211055	0.281407	0.351759	0.422111	0.492462	0.562814	0.633166	0.703518	0.773869	0.844221	0.914573	0.984925	1.05528	1.12563	1.19598	1.26633	1.33668	1.40704	1.47739	1.54774	1.61809	1.68844	1.75879	1.82915	1.8995	1.96985	2.0402	2.11055	2.1809	2.25126	2.32161	2.39196	2.46231	2.53266	2.60302	2.67337	2.74372	2.81407	2.88442	2.95477	3.02513	3.09548	3.16583	3.23618
		y_axis	0.00820654	0.00823962	0.00827737	0.00831952	0.00836586	0.00841614	0.00847013	0.00852758	0.00858826	0.00865193	0.00871836	0.0087873	0.00885852	0.00893179	0.00900686	0.00908349	0.00916146	0.00924051	0.00932042	0.00940095	0.00948186	0.00956291	0.00964386	0.00972448	0.00980453	0.00988377	0.00996197	0.0100389	0.0101143	0.0101879	0.0102595	0.0103289	0.0103959	0.0104601	0.0105214	0.0105795	0.0106342	0.0106852	0.0107323	0.0107753	0.0108139	0.0108479	0.0108771	0.0109012	0.0109199	0.0109331	0.0109405
	Tract Fron_R to Insular_R	x_axis	0	0.0703518	0.140704	0.211055	0.281407	0.351759	0.422111	0.492462	0.562814	0.633166	0.703518	0.773869	0.844221	0.914573	0.984925	1.05528	1.12563	1.19598	1.26633	1.33668	1.40704	1.47739	1.54774	1.61809	1.68844	1.75879	1.82915	1.8995	1.96985	2.0402	2.11055	2.1809	2.25126	2.32161	2.39196	2.46231	2.53266	2.60302	2.67337	2.74372	2.81407	2.88442	2.95477	3.02513	3.09548	3.16583	3.23618
		y_axis	0.00791287	0.0077579	0.00761208	0.00747514	0.00734684	0.00722692	0.00711513	0.00701121	0.00691491	0.00682597	0.00674415	0.00666918	0.00660081	0.00653879	0.00648286	0.00643278	0.00638828	0.00634911	0.00631502	0.00628575	0.00626106	0.00624068	0.00622436	0.00621185	0.00620289	0.00619723	0.00619462	0.0061948	0.00619751	0.00620251	0.00620954	0.00621834	0.00622866	0.00624025	0.00625286	0.00626622	0.00628009	0.0062942	0.00630832	0.00632218	0.00633552	0.0063481	0.00635966	0.00636995	0.00637871	0.00638568	0.00639062
	Insular_R	x_axis	0	0.0703518	0.140704	0.211055	0.281407	0.351759	0.422111	0.492462	0.562814	0.633166	0.703518	0.773869	0.844221	0.914573	0.984925	1.05528	1.12563	1.19598	1.26633	1.33668	1.40704	1.47739	1.54774	1.61809	1.68844	1.75879	1.82915	1.8995	1.96985	2.0402	2.11055	2.1809	2.25126	2.32161	2.39196	2.46231	2.53266	2.60302	2.67337	2.74372	2.81407	2.88442	2.95477	3.02513	3.09548	3.16583	3.23618
		y_axis	0.00746012	0.00745445	0.00745415	0.00745897	0.00746865	0.00748292	0.00750152	0.0075242	0.00755068	0.00758072	0.00761405	0.00765041	0.00768954	0.00773118	0.00777507	0.00782095	0.00786855	0.00791762	0.0079679	0.00801912	0.00807103	0.00812337	0.00817587	0.00822827	0.00828032	0.00833174	0.0083823	0.00843171	0.00847972	0.00852607	0.00857051	0.00861276	0.00865257	0.00868968	0.00872383	0.00875475	0.00878219	0.00880589	0.00882558	0.00884101	0.00885191	0.00885802	0.00885909	0.00885485	0.00884504	0.00882941	0.00880768
panel 8	Fron_R	x_axis	0	0.0703518	0.140704	0.211055	0.281407	0.351759	0.422111	0.492462	0.562814	0.633166	0.703518	0.773869	0.844221	0.914573	0.984925	1.05528	1.12563	1.19598	1.26633	1.33668	1.40704	1.47739	1.54774	1.61809	1.68844	1.75879	1.82915	1.8995	1.96985	2.0402	2.11055	2.1809	2.25126	2.32161	2.39196	2.46231	2.53266	2.60302	2.67337	2.74372	2.81407	2.88442	2.95477	3.02513	3.09548	3.16583	3.23618
		y_axis	0.00820654	0.00823962	0.00827737	0.00831952	0.00836586	0.00841614	0.00847013	0.00852758	0.00858826	0.00865193	0.00871836	0.0087873	0.00885852	0.00893179	0.00900686	0.00908349	0.00916146	0.00924051	0.00932042	0.00940095	0.00948186	0.00956291	0.00964386	0.00972448	0.00980453	0.00988377	0.00996197	0.0100389	0.0101143	0.0101879	0.0102595	0.0103289	0.0103959	0.0104601	0.0105214	0.0105795	0.0106342	0.0106852	0.0107323	0.0107753	0.0108139	0.0108479	0.0108771	0.0109012	0.0109199	0.0109331	0.0109405
	Tract Fron_R to Par_R	x_axis	0	0.0703518	0.140704	0.211055	0.281407	0.351759	0.422111	0.492462	0.562814	0.633166	0.703518	0.773869	0.844221	0.914573	0.984925	1.05528	1.12563	1.19598	1.26633	1.33668	1.40704	1.47739	1.54774	1.61809	1.68844	1.75879	1.82915	1.8995	1.96985	2.0402	2.11055	2.1809	2.25126	2.32161	2.39196	2.46231	2.53266	2.60302	2.67337	2.74372	2.81407	2.88442	2.95477	3.02513	3.09548	3.16583	3.23618
		y_axis	0.0102792	0.0101443	0.0100161	0.00989435	0.00977893	0.00966959	0.00956613	0.00946835	0.00937603	0.00928896	0.00920695	0.00912978	0.00905724	0.00898913	0.00892524	0.00886536	0.00880929	0.00875681	0.00870773	0.00866182	0.0086189	0.00857874	0.00854114	0.00850589	0.00847278	0.00844162	0.00841218	0.00838427	0.00835767	0.00833218	0.00830759	0.00828369	0.00826028	0.00823714	0.00821408	0.00819088	0.00816733	0.00814323	0.00811837	0.00809255	0.00806555	0.00803716	0.00800719	0.00797542	0.00794165	0.00790566	0.00786725
	Par_R	x_axis	0	0.0703518	0.140704	0.211055	0.281407	0.351759	0.422111	0.492462	0.562814	0.633166	0.703518	0.773869	0.844221	0.914573	0.984925	1.05528	1.12563	1.19598	1.26633	1.33668	1.40704	1.47739	1.54774	1.61809	1.68844	1.75879	1.82915	1.8995	1.96985	2.0402	2.11055	2.1809	2.25126	2.32161	2.39196	2.46231	2.53266	2.60302	2.67337	2.74372	2.81407	2.88442	2.95477	3.02513	3.09548	3.16583	3.23618
		y_axis	0.00898841	0.00901874	0.00905468	0.00909599	0.00914238	0.0091936	0.00924937	0.00930944	0.00937352	0.00944137	0.0095127	0.00958726	0.00966477	0.00974498	0.00982761	0.00991239	0.00999907	0.0100874	0.010177	0.0102678	0.0103593	0.0104515	0.0105439	0.0106363	0.0107285	0.0108202	0.0109112	0.011001	0.0110896	0.0111766	0.0112617	0.0113448	0.0114254	0.0115035	0.0115786	0.0116505	0.011719	0.0117838	0.0118446	0.0119012	0.0119533	0.0120006	0.0120428	0.0120798	0.0121111	0.0121367	0.0121561
panel 9	Insular_L	x_axis	0	0.0703518	0.140704	0.211055	0.281407	0.351759	0.422111	0.492462	0.562814	0.633166	0.703518	0.773869	0.844221	0.914573	0.984925	1.05528	1.12563	1.19598	1.26633	1.33668	1.40704	1.47739	1.54774	1.61809	1.68844	1.75879	1.82915	1.8995	1.96985	2.0402	2.11055	2.1809	2.25126	2.32161	2.39196	2.46231	2.53266	2.60302	2.67337	2.74372	2.81407	2.88442	2.95477	3.02513	3.09548	3.16583	3.23618
		y_axis	0.00746012	0.00745445	0.00745415	0.00745897	0.00746865	0.00748292	0.00750152	0.0075242	0.00755068	0.00758072	0.00761405	0.00765041	0.00768954	0.00773118	0.00777507	0.00782095	0.00786855	0.00791762	0.0079679	0.00801912	0.00807103	0.00812337	0.00817587	0.00822827	0.00828032	0.00833174	0.0083823	0.00843171	0.00847972	0.00852607	0.00857051	0.00861276	0.00865257	0.00868968	0.00872383	0.00875475	0.00878219	0.00880589	0.00882558	0.00884101	0.00885191	0.00885802	0.00885909	0.00885485	0.00884504	0.00882941	0.00880768
	Tract Insular_L to Par_L	x_axis	0	0.0703518	0.140704	0.211055	0.281407	0.351759	0.422111	0.492462	0.562814	0.633166	0.703518	0.773869	0.844221	0.914573	0.984925	1.05528	1.12563	1.19598	1.26633	1.33668	1.40704	1.47739	1.54774	1.61809	1.68844	1.75879	1.82915	1.8995	1.96985	2.0402	2.11055	2.1809	2.25126	2.32161	2.39196	2.46231	2.53266	2.60302	2.67337	2.74372	2.81407	2.88442	2.95477	3.02513	3.09548	3.16583	3.23618
		y_axis	0.00858142	0.00850872	0.00844025	0.00837584	0.00831533	0.00825858	0.00820541	0.00815568	0.00810922	0.00806588	0.00802551	0.00798794	0.00795301	0.00792058	0.00789048	0.00786255	0.00783665	0.0078126	0.00779026	0.00776946	0.00775005	0.00773188	0.00771477	0.00769859	0.00768317	0.00766834	0.00765397	0.00763988	0.00762592	0.00761194	0.00759777	0.00758326	0.00756826	0.00755259	0.00753612	0.00751867	0.0075001	0.00748024	0.00745895	0.00743605	0.00741139	0.00738482	0.00735619	0.00732532	0.00729206	0.00725627	0.00721777
	Par_L	x_axis	0	0.0703518	0.140704	0.211055	0.281407	0.351759	0.422111	0.492462	0.562814	0.633166	0.703518	0.773869	0.844221	0.914573	0.984925	1.05528	1.12563	1.19598	1.26633	1.33668	1.40704	1.47739	1.54774	1.61809	1.68844	1.75879	1.82915	1.8995	1.96985	2.0402	2.11055	2.1809	2.25126	2.32161	2.39196	2.46231	2.53266	2.60302	2.67337	2.74372	2.81407	2.88442	2.95477	3.02513	3.09548	3.16583	3.23618
		y_axis	0.00844185	0.00842543	0.00841876	0.00842148	0.00843321	0.00845357	0.00848219	0.00851871	0.00856274	0.00861391	0.00867186	0.0087362	0.00880656	0.00888257	0.00896386	0.00905005	0.00914078	0.00923566	0.00933432	0.0094364	0.00954151	0.00964929	0.00975936	0.00987134	0.00998487	0.0100996	0.0102151	0.010331	0.010447	0.0105626	0.0106776	0.0107915	0.0109039	0.0110146	0.011123	0.0112289	0.0113319	0.0114315	0.0115275	0.0116194	0.0117069	0.0117896	0.0118671	0.0119391	0.0120051	0.0120649	0.0121179
panel 10	Insular_R	x_axis	0	0.0703518	0.140704	0.211055	0.281407	0.351759	0.422111	0.492462	0.562814	0.633166	0.703518	0.773869	0.844221	0.914573	0.984925	1.05528	1.12563	1.19598	1.26633	1.33668	1.40704	1.47739	1.54774	1.61809	1.68844	1.75879	1.82915	1.8995	1.96985	2.0402	2.11055	2.1809	2.25126	2.32161	2.39196	2.46231	2.53266	2.60302	2.67337	2.74372	2.81407	2.88442	2.95477	3.02513	3.09548	3.16583	3.23618
		y_axis	0.0062719	0.00628646	0.00631068	0.00634412	0.00638636	0.00643695	0.00649545	0.00656143	0.00663445	0.00671408	0.00679987	0.00689139	0.00698819	0.00708985	0.00719593	0.00730598	0.00741958	0.00753628	0.00765564	0.00777723	0.00790061	0.00802535	0.008151	0.00827713	0.0084033	0.00852907	0.00865401	0.00877768	0.00889964	0.00901945	0.00913668	0.00925089	0.00936164	0.00946849	0.00957101	0.00966875	0.00976129	0.00984819	0.00992899	0.0100033	0.0100706	0.0101305	0.0101826	0.0102265	0.0102616	0.0102876	0.010304
	Tract Insular_R to Par_R	x_axis	0	0.0703518	0.140704	0.211055	0.281407	0.351759	0.422111	0.492462	0.562814	0.633166	0.703518	0.773869	0.844221	0.914573	0.984925	1.05528	1.12563	1.19598	1.26633	1.33668	1.40704	1.47739	1.54774	1.61809	1.68844	1.75879	1.82915	1.8995	1.96985	2.0402	2.11055	2.1809	2.25126	2.32161	2.39196	2.46231	2.53266	2.60302	2.67337	2.74372	2.81407	2.88442	2.95477	3.02513	3.09548	3.16583	3.23618
		y_axis	0.00805946	0.00804095	0.00802106	0.00799983	0.00797725	0.00795336	0.00792818	0.00790172	0.00787399	0.00784503	0.00781485	0.00778347	0.0077509	0.00771717	0.00768229	0.00764628	0.00760917	0.00757097	0.00753169	0.00749137	0.00745001	0.00740764	0.00736428	0.00731994	0.00727464	0.0072284	0.00718125	0.00713319	0.00708425	0.00703445	0.00698381	0.00693233	0.00688006	0.00682699	0.00677316	0.00671858	0.00666326	0.00660724	0.00655052	0.00649313	0.00643508	0.00637639	0.00631709	0.00625719	0.0061967	0.00613566	0.00607407
	Par_R	x_axis	0	0.0703518	0.140704	0.211055	0.281407	0.351759	0.422111	0.492462	0.562814	0.633166	0.703518	0.773869	0.844221	0.914573	0.984925	1.05528	1.12563	1.19598	1.26633	1.33668	1.40704	1.47739	1.54774	1.61809	1.68844	1.75879	1.82915	1.8995	1.96985	2.0402	2.11055	2.1809	2.25126	2.32161	2.39196	2.46231	2.53266	2.60302	2.67337	2.74372	2.81407	2.88442	2.95477	3.02513	3.09548	3.16583	3.23618
		y_axis	0.00898841	0.00901874	0.00905468	0.00909599	0.00914238	0.0091936	0.00924937	0.00930944	0.00937352	0.00944137	0.0095127	0.00958726	0.00966477	0.00974498	0.00982761	0.00991239	0.00999907	0.0100874	0.010177	0.0102678	0.0103593	0.0104515	0.0105439	0.0106363	0.0107285	0.0108202	0.0109112	0.011001	0.0110896	0.0111766	0.0112617	0.0113448	0.0114254	0.0115035	0.0115786	0.0116505	0.011719	0.0117838	0.0118446	0.0119012	0.0119533	0.0120006	0.0120428	0.0120798	0.0121111	0.0121367	0.0121561
panel 11	Par_L	x_axis	0	0.0703518	0.140704	0.211055	0.281407	0.351759	0.422111	0.492462	0.562814	0.633166	0.703518	0.773869	0.844221	0.914573	0.984925	1.05528	1.12563	1.19598	1.26633	1.33668	1.40704	1.47739	1.54774	1.61809	1.68844	1.75879	1.82915	1.8995	1.96985	2.0402	2.11055	2.1809	2.25126	2.32161	2.39196	2.46231	2.53266	2.60302	2.67337	2.74372	2.81407	2.88442	2.95477	3.02513	3.09548	3.16583	3.23618
		y_axis	0.00844185	0.00842543	0.00841876	0.00842148	0.00843321	0.00845357	0.00848219	0.00851871	0.00856274	0.00861391	0.00867186	0.0087362	0.00880656	0.00888257	0.00896386	0.00905005	0.00914078	0.00923566	0.00933432	0.0094364	0.00954151	0.00964929	0.00975936	0.00987134	0.00998487	0.0100996	0.0102151	0.010331	0.010447	0.0105626	0.0106776	0.0107915	0.0109039	0.0110146	0.011123	0.0112289	0.0113319	0.0114315	0.0115275	0.0116194	0.0117069	0.0117896	0.0118671	0.0119391	0.0120051	0.0120649	0.0121179
	Tract Par_L to Par_R	x_axis	0	0.0703518	0.140704	0.211055	0.281407	0.351759	0.422111	0.492462	0.562814	0.633166	0.703518	0.773869	0.844221	0.914573	0.984925	1.05528	1.12563	1.19598	1.26633	1.33668	1.40704	1.47739	1.54774	1.61809	1.68844	1.75879	1.82915	1.8995	1.96985	2.0402	2.11055	2.1809	2.25126	2.32161	2.39196	2.46231	2.53266	2.60302	2.67337	2.74372	2.81407	2.88442	2.95477	3.02513	3.09548	3.16583	3.23618
		y_axis	0.00822922	0.00818178	0.00813681	0.00809421	0.00805385	0.00801563	0.00797943	0.00794513	0.00791264	0.00788183	0.0078526	0.00782482	0.00779839	0.00777319	0.00774911	0.00772604	0.00770387	0.00768248	0.00766176	0.00764159	0.00762187	0.00760248	0.00758331	0.00756425	0.00754518	0.00752599	0.00750657	0.00748681	0.00746658	0.00744579	0.00742431	0.00740204	0.00737886	0.00735466	0.00732932	0.00730274	0.0072748	0.00724538	0.00721439	0.00718169	0.00714718	0.00711075	0.00707229	0.00703167	0.0069888	0.00694355	0.00689581
	Par_R	x_axis	0	0.0703518	0.140704	0.211055	0.281407	0.351759	0.422111	0.492462	0.562814	0.633166	0.703518	0.773869	0.844221	0.914573	0.984925	1.05528	1.12563	1.19598	1.26633	1.33668	1.40704	1.47739	1.54774	1.61809	1.68844	1.75879	1.82915	1.8995	1.96985	2.0402	2.11055	2.1809	2.25126	2.32161	2.39196	2.46231	2.53266	2.60302	2.67337	2.74372	2.81407	2.88442	2.95477	3.02513	3.09548	3.16583	3.23618
		y_axis	0.00898841	0.00901874	0.00905468	0.00909599	0.00914238	0.0091936	0.00924937	0.00930944	0.00937352	0.00944137	0.0095127	0.00958726	0.00966477	0.00974498	0.00982761	0.00991239	0.00999907	0.0100874	0.010177	0.0102678	0.0103593	0.0104515	0.0105439	0.0106363	0.0107285	0.0108202	0.0109112	0.011001	0.0110896	0.0111766	0.0112617	0.0113448	0.0114254	0.0115035	0.0115786	0.0116505	0.011719	0.0117838	0.0118446	0.0119012	0.0119533	0.0120006	0.0120428	0.0120798	0.0121111	0.0121367	0.0121561
[truncated: 153 more columns]

## Sheet: Supp Fig 4
panel 1	ACC
		43.3263	43.7741	34.1025	41.0884	35.6528	34.2021	56.5822	36.4091	15.4665	29.4094	31.0549	27.6043	35.6796	50.9902	29.6862	36.6991	44.9566	40.7479	17.3144	38.8919
	Tract ACC to Fron_L
		19.0666	45.4563	20.7559	25.5968	22.5219	52.4077	26.8676	35.1968	16.8234	23.0973	20.1527	16.5048	23.2832	23.5166	47.5915	23.1114	30.889	28.8152	39.8447	30.5921
	Fron_L
		42.1523	30.0374	41.1754	43.6514	57.8043	50.762	36.4399	34.3336	21.5745	42.5779	32.6609	49.4228	33.6049	33.3937	35.7696	42.6871	27.2504	40.9886	32.1938	36.1691
panel 2	ACC
		43.3263	43.7741	34.1025	41.0884	35.6528	34.2021	56.5822	36.4091	15.4665	29.4094	31.0549	27.6043	35.6796	50.9902	29.6862	36.6991	44.9566	40.7479	17.3144	38.8919
	Tract ACC to Fron_R
		16.0995	12.6142	33.8008	8.97719	16.0257	31.4969	16.0879	28.4219	12.7418	19.8911	14.5234	18.6707	13.6825	18.4057	15.8023	12.4093	29.5721	36.1138	11.4633	17.0416
	Fron_R
		47.8211	34.5727	37.57	53.0968	59.1492	45.2606	47.006	33.0068	19.2728	45.7517	38.6936	30.2948	30.7245	35.8823	47.1832	36.005	36.9432	45.7258	20.0885	30.7483
panel 3	ACC
		43.3263	43.7741	34.1025	41.0884	35.6528	34.2021	56.5822	36.4091	15.4665	29.4094	31.0549	27.6043	35.6796	50.9902	29.6862	36.6991	44.9566	40.7479	17.3144	38.8919
	Tract ACC to Insular_L
		17.5111	42.7716	16.4039	25.441	29.4184	50.2227	25.5335	33.5397	13.1381	18.3742	26.5311	16.03	16.6115	22.2243	43.3595	30.5252	34.0629	33.5809	48.6058	27.1585
	Insular_L
		59.6839	29.3189	45.0995	62.6088	41.1188	49.8735	40.8947	66.1359	42.7465	38.4029	19.9827	20.3006	32.922	35.5156	23.6617	48.3334	53.3904	32.5265	27.5974	50.2569
panel 4	ACC
		43.3263	43.7741	34.1025	41.0884	35.6528	34.2021	56.5822	36.4091	15.4665	29.4094	31.0549	27.6043	35.6796	50.9902	29.6862	36.6991	44.9566	40.7479	17.3144	38.8919
	Tract ACC to Insular_R
		17.4982	18.2208	30.7984	12.1458	16.9124	31.1929	22.9371	23.2395	13.8641	18.7452	19.7367	18.4958	17.573	18.6909	13.5373	17.8326	29.6824	38.0604	12.967	14.6691
	Insular_R
		50.6199	28.9391	49.3655	52.4489	47.4644	43.6424	41.9076	32.2104	21.3517	25.3565	21.6945	32.5068	46.313	56.2055	29.2869	58.9484	52.147	62.0106	26.2522	27.1294
panel 5	Fron_L
		42.1523	30.0374	41.1754	43.6514	57.8043	50.762	36.4399	34.3336	21.5745	42.5779	32.6609	49.4228	33.6049	33.3937	35.7696	42.6871	27.2504	40.9886	32.1938	36.1691
	Tract Fron_L to Fron_R
		16.0021	35.607	26.8419	17.9452	27.9636	40.0189	30.7054	28.2506	14.5734	24.4373	20.973	13.5702	17.7795	17.0777	30.1266	27.3935	23.0743	31.3065	27.5235	25.4721
	Fron_R
		47.8211	34.5727	37.57	53.0968	59.1492	45.2606	47.006	33.0068	19.2728	45.7517	38.6936	30.2948	30.7245	35.8823	47.1832	36.005	36.9432	45.7258	20.0885	30.7483
panel 6	Fron_L
		42.1523	30.0374	41.1754	43.6514	57.8043	50.762	36.4399	34.3336	21.5745	42.5779	32.6609	49.4228	33.6049	33.3937	35.7696	42.6871	27.2504	40.9886	32.1938	36.1691
	Tract Fron_L to Insular_L
		26.1198	23.5877	29.7551	37.6727	32.5014	50.9119	32.2302	28.0862	10.7866	27.6547	29.1631	19.0825	19.6737	22.3672	36.9791	25.3333	34.7674	32.5634	48.415	28.9783
	Insular_L
		59.6839	29.3189	45.0995	62.6088	41.1188	49.8735	40.8947	66.1359	42.7465	38.4029	19.9827	20.3006	32.922	35.5156	23.6617	48.3334	53.3904	32.5265	27.5974	50.2569
panel 7	Fron_R
		47.8211	34.5727	37.57	53.0968	59.1492	45.2606	47.006	33.0068	19.2728	45.7517	38.6936	30.2948	30.7245	35.8823	47.1832	36.005	36.9432	45.7258	20.0885	30.7483
	Tract Fron_R to Insular_R
		23.05	20.5055	23.9822	33.0382	17.8202	53.5247	10.9365	25.1283	16.7954	16.6242	17.6054	17.8334	23.6556	10.1347	19.9537	14.5662	19.4331	28.8681	12.4276	24.6734
	Insular_R
		50.6199	28.9391	49.3655	52.4489	47.4644	43.6424	41.9076	32.2104	21.3517	25.3565	21.6945	32.5068	46.313	56.2055	29.2869	58.9484	52.147	62.0106	26.2522	27.1294
panel 8	Fron_R
		47.8211	34.5727	37.57	53.0968	59.1492	45.2606	47.006	33.0068	19.2728	45.7517	38.6936	30.2948	30.7245	35.8823	47.1832	36.005	36.9432	45.7258	20.0885	30.7483
	Tract Fron_R to Par_R
		25.3966	33.0306	12.1188	25.6887	43.7916	59.7378	36.9675	30.6027	31.1827	17.6038	16.238	10.2897	44.4052	11.9784	18.4714	23.2716	22.4713	30.0051	31.4112	17.4481
	Par_R
		42.928	50.975	51.8646	51.9751	58.436	48.6623	46.337	43.7208	23.1106	33.1254	62.2495	44.7396	28.2585	42.0184	39.266	51.6695	66.9075	51.9532	25.2386	34.5512
panel 9	Insular_L
		59.6839	29.3189	45.0995	62.6088	41.1188	49.8735	40.8947	66.1359	42.7465	38.4029	19.9827	20.3006	32.922	35.5156	23.6617	48.3334	53.3904	32.5265	27.5974	50.2569
	Tract Insular_L to Par_L
		23.6768	11.1519	27.7559	30.7423	32.3241	26.0481	31.0074	28.8371	39.8125	18.051	19.5243	26.8452	17.8142	24.8889	41.9945	7.51556	21.3145	24.9861	26.1492	24.648
	Par_L
		56.4826	26.8388	51.2244	59.0398	45.9482	48.6732	43.3864	62.6856	36.6768	36.3582	21.9912	47.926	42.456	46.3209	38.2877	37.5923	42.0454	46.7858	23.134	42.1738
panel 10	Insular_R
		50.6199	28.9391	49.3655	52.4489	47.4644	43.6424	41.9076	32.2104	21.3517	25.3565	21.6945	32.5068	46.313	56.2055	29.2869	58.9484	52.147	62.0106	26.2522	27.1294
	Tract Insular_R to Par_R
		18.7556	22.3632	14.154	21.8886	28.4173	33.3381	36.7866	43.0189	18.2466	8.62104	22.6495	10.7155	22.4916	7.16764	18.8676	25.1648	28.046	33.0186	26.8203	20.2484
	Par_R
		42.928	50.975	51.8646	51.9751	58.436	48.6623	46.337	43.7208	23.1106	33.1254	62.2495	44.7396	28.2585	42.0184	39.266	51.6695	66.9075	51.9532	25.2386	34.5512
panel 11	Par_L
		56.4826	26.8388	51.2244	59.0398	45.9482	48.6732	43.3864	62.6856	36.6768	36.3582	21.9912	47.926	42.456	46.3209	38.2877	37.5923	42.0454	46.7858	23.134	42.1738
	Tract Par_L to Par_R
		16.6819	22.7423	40.1108	14.8056	31.8802	24.8525	33.322	31.5537	31.7433	22.3927	10.3111	16.7087	18.5868	27.313	20.5302	25.8716	28.7756	49.4877	26.025	23.3745
	Par_R
		42.928	50.975	51.8646	51.9751	58.436	48.6623	46.337	43.7208	23.1106	33.1254	62.2495	44.7396	28.2585	42.0184	39.266	51.6695	66.9075	51.9532	25.2386	34.5512
